# Supplementary material for: Elevated levels of IRF1 and CASP1 as pyroptosis-related biomarkers for intestinal epithelial cells in Crohn’s disease
Source: Front Immunol. 2025 Feb 13;16:1551547. doi: 10.3389/fimmu.2025.1551547 (PMC11865233; doi:10.3389/fimmu.2025.1551547)
Supplement: Supplementary file 5 [file Table2.xlsx]

## Sheet: PRGs
Gene Symbol	Description	Category	Relevance score
GSDMD	Gasdermin D	Protein Coding	18.6111
GSDME	Gasdermin E	Protein Coding	14.9988
NLRP3	NLR Family Pyrin Domain Containing 3	Protein Coding	12.3768
CASP1	Caspase 1	Protein Coding	10.782
CASP4	Caspase 4	Protein Coding	10.2895
GSDMB	Gasdermin B	Protein Coding	8.84198
GSDMC	Gasdermin C	Protein Coding	8.60256
GSDMA	Gasdermin A	Protein Coding	8.00066
NLRP1	NLR Family Pyrin Domain Containing 1	Protein Coding	7.98947
CASP3	Caspase 3	Protein Coding	7.68732
IL1B	Interleukin 1 Beta	Protein Coding	6.21767
GZMB	Granzyme B	Protein Coding	6.14226
CASP8	Caspase 8	Protein Coding	5.75778
CASP5	Caspase 5	Protein Coding	5.20247
AIM2	Absent In Melanoma 2	Protein Coding	5.11075
IL18	Interleukin 18	Protein Coding	4.87988
PYCARD	PYD And CARD Domain Containing	Protein Coding	4.87694
CARD8	Caspase Recruitment Domain Family Member 8	Protein Coding	4.87417
GZMA	Granzyme A	Protein Coding	4.6469
DPP9	Dipeptidyl Peptidase 9	Protein Coding	4.51067
ZBP1	Z-DNA Binding Protein 1	Protein Coding	4.38536
APIP	APAF1 Interacting Protein	Protein Coding	4.29098
NLRC4	NLR Family CARD Domain Containing 4	Protein Coding	4.04727
DPP8	Dipeptidyl Peptidase 8	Protein Coding	3.90075
HMGB1	High Mobility Group Box 1	Protein Coding	3.433
CASP6	Caspase 6	Protein Coding	3.35501
MEFV	MEFV Innate Immunity Regulator, Pyrin	Protein Coding	3.13205
DDX3X	DEAD-Box Helicase 3 X-Linked	Protein Coding	3.02465
NAIP	NLR Family Apoptosis Inhibitory Protein	Protein Coding	3.00247
CASP7	Caspase 7	Protein Coding	2.95408
TRIM24	Tripartite Motif Containing 24	Protein Coding	2.94993
MAPK14	Mitogen-Activated Protein Kinase 14	Protein Coding	2.88272
MAP3K20	Mitogen-Activated Protein Kinase Kinase Kinase 20	Protein Coding	2.84093
DHX9	DExH-Box Helicase 9	Protein Coding	2.76142
NLRP9	NLR Family Pyrin Domain Containing 9	Protein Coding	2.76142
STAT3	Signal Transducer And Activator Of Transcription 3	Protein Coding	2.66504
SIRT1	Sirtuin 1	Protein Coding	2.43318
GBP1	Guanylate Binding Protein 1	Protein Coding	2.42102
TP53	Tumor Protein P53	Protein Coding	2.37306
TP63	Tumor Protein P63	Protein Coding	2.34642
TRIM21	Tripartite Motif Containing 21	Protein Coding	2.33203
CTSG	Cathepsin G	Protein Coding	2.22566
ELANE	Elastase, Neutrophil Expressed	Protein Coding	2.10885
MAPK11	Mitogen-Activated Protein Kinase 11	Protein Coding	2.10049
FOXO3	Forkhead Box O3	Protein Coding	2.05759
NLRP6	NLR Family Pyrin Domain Containing 6	Protein Coding	1.98513
TXNIP	Thioredoxin Interacting Protein	Protein Coding	1.93997
IFI27	Interferon Alpha Inducible Protein 27	Protein Coding	1.88144
TREM2	Triggering Receptor Expressed On Myeloid Cells 2	Protein Coding	1.81303
NEK7	NIMA Related Kinase 7	Protein Coding	1.76277
NFE2L2	NFE2 Like BZIP Transcription Factor 2	Protein Coding	1.71008
TNF	Tumor Necrosis Factor	Protein Coding	1.68058
ATG5	Autophagy Related 5	Protein Coding	1.61362
NFKB1	Nuclear Factor Kappa B Subunit 1	Protein Coding	1.59159
ELAVL1	ELAV Like RNA Binding Protein 1	Protein Coding	1.59159
GBP5	Guanylate Binding Protein 5	Protein Coding	1.56941
TREM1	Triggering Receptor Expressed On Myeloid Cells 1	Protein Coding	1.54351
UBR2	Ubiquitin Protein Ligase E3 Component N-Recognin 2	Protein Coding	1.43306
CPTP	Ceramide-1-Phosphate Transfer Protein	Protein Coding	1.43306
FOXP3	Forkhead Box P3	Protein Coding	1.38269
SESN2	Sestrin 2	Protein Coding	1.38269
IRF1	Interferon Regulatory Factor 1	Protein Coding	1.36841
IRF2	Interferon Regulatory Factor 2	Protein Coding	1.36841
BRD4	Bromodomain Containing 4	Protein Coding	1.33738
IL1A	Interleukin 1 Alpha	Protein Coding	1.31219
CHMP4B	Charged Multivesicular Body Protein 4B	Protein Coding	1.31219
FMR1	Fragile X Messenger Ribonucleoprotein 1	Protein Coding	1.28767
GJA1	Gap Junction Protein Alpha 1	Protein Coding	1.26672
SNIP1	Smad Nuclear Interacting Protein 1	Protein Coding	1.24469
PRDM1	PR/SET Domain 1	Protein Coding	1.22493
PCSK9	Proprotein Convertase Subtilisin/Kexin Type 9	Protein Coding	1.2214
TNFRSF11B	TNF Receptor Superfamily Member 11b	Protein Coding	1.2214
AGER	Advanced Glycosylation End-Product Specific Receptor	Protein Coding	1.2214
GATA1	GATA Binding Protein 1	Protein Coding	1.2214
IL17A	Interleukin 17A	Protein Coding	1.2214
VDR	Vitamin D Receptor	Protein Coding	1.19661
PKM	Pyruvate Kinase M1/2	Protein Coding	1.19661
PINK1	PTEN Induced Kinase 1	Protein Coding	1.19661
KIF23	Kinesin Family Member 23	Protein Coding	1.19661
IKBKE	Inhibitor Of Nuclear Factor Kappa B Kinase Subunit Epsilon	Protein Coding	1.19661
IFI16	Interferon Gamma Inducible Protein 16	Protein Coding	1.19661
SEZ6L2	Seizure Related 6 Homolog Like 2	Protein Coding	1.19661
CRTAC1	Cartilage Acidic Protein 1	Protein Coding	1.19661
SMIM1	Small Integral Membrane Protein 1 (Vel Blood Group)	Protein Coding	1.19661
SQSTM1	Sequestosome 1	Protein Coding	1.18856
EZH2	Enhancer Of Zeste 2 Polycomb Repressive Complex 2 Subunit	Protein Coding	1.17645
DNMT1	DNA Methyltransferase 1	Protein Coding	1.17645
DNMT3A	DNA Methyltransferase 3 Alpha	Protein Coding	1.17645
BAX	BCL2 Associated X, Apoptosis Regulator	Protein Coding	1.17645
DNMT3B	DNA Methyltransferase 3 Beta	Protein Coding	1.17645
CYCS	Cytochrome C, Somatic	Protein Coding	1.17645
POLA1	DNA Polymerase Alpha 1, Catalytic Subunit	Protein Coding	1.17645
BAK1	BCL2 Antagonist/Killer 1	Protein Coding	1.17645
RBBP4	RB Binding Protein 4, Chromatin Remodeling Factor	Protein Coding	1.17645
CHMP2B	Charged Multivesicular Body Protein 2B	Protein Coding	1.17645
EED	Embryonic Ectoderm Development	Protein Coding	1.17645
H2AX	H2A.X Variant Histone	Protein Coding	1.17645
H3-3A	H3.3 Histone A	Protein Coding	1.17645
PRIM1	DNA Primase Subunit 1	Protein Coding	1.17645
RBBP7	RB Binding Protein 7, Chromatin Remodeling Factor	Protein Coding	1.17645
SUZ12	SUZ12 Polycomb Repressive Complex 2 Subunit	Protein Coding	1.17645
POLA2	DNA Polymerase Alpha 2, Accessory Subunit	Protein Coding	1.17645
PRIM2	DNA Primase Subunit 2	Protein Coding	1.17645
H3-3B	H3.3 Histone B	Protein Coding	1.17645
CHMP2A	Charged Multivesicular Body Protein 2A	Protein Coding	1.17645
CHMP3	Charged Multivesicular Body Protein 3	Protein Coding	1.17645
H2BC21	H2B Clustered Histone 21	Protein Coding	1.17645
H3C1	H3 Clustered Histone 1	Protein Coding	1.17645
H4C3	H4 Clustered Histone 3	Protein Coding	1.17645
H2AC20	H2A Clustered Histone 20	Protein Coding	1.17645
CHMP6	Charged Multivesicular Body Protein 6	Protein Coding	1.17645
H2AZ2	H2A.Z Variant Histone 2	Protein Coding	1.17645
H2BC11	H2B Clustered Histone 11	Protein Coding	1.17645
H4C11	H4 Clustered Histone 11	Protein Coding	1.17645
H4C16	H4 Histone 16	Protein Coding	1.17645
H4C9	H4 Clustered Histone 9	Protein Coding	1.17645
CHMP4C	Charged Multivesicular Body Protein 4C	Protein Coding	1.17645
CHMP7	Charged Multivesicular Body Protein 7	Protein Coding	1.17645
H2BC14	H2B Clustered Histone 14	Protein Coding	1.17645
H2BC9	H2B Clustered Histone 9	Protein Coding	1.17645
H3C2	H3 Clustered Histone 2	Protein Coding	1.17645
H4C1	H4 Clustered Histone 1	Protein Coding	1.17645
H4C2	H4 Clustered Histone 2	Protein Coding	1.17645
H4C5	H4 Clustered Histone 5	Protein Coding	1.17645
H4C8	H4 Clustered Histone 8	Protein Coding	1.17645
CHMP4A	Charged Multivesicular Body Protein 4A	Protein Coding	1.17645
H2AC4	H2A Clustered Histone 4	Protein Coding	1.17645
H2BC13	H2B Clustered Histone 13	Protein Coding	1.17645
H2BC15	H2B Clustered Histone 15	Protein Coding	1.17645
H2BC3	H2B Clustered Histone 3	Protein Coding	1.17645
H2BC4	H2B Clustered Histone 4	Protein Coding	1.17645
H3C11	H3 Clustered Histone 11	Protein Coding	1.17645
H3C12	H3 Clustered Histone 12	Protein Coding	1.17645
H3C4	H3 Clustered Histone 4	Protein Coding	1.17645
H4C12	H4 Clustered Histone 12	Protein Coding	1.17645
H4C4	H4 Clustered Histone 4	Protein Coding	1.17645
H2AC6	H2A Clustered Histone 6	Protein Coding	1.17645
H2AC7	H2A Clustered Histone 7	Protein Coding	1.17645
H2BC1	H2B Clustered Histone 1	Protein Coding	1.17645
H2BC10	H2B Clustered Histone 10	Protein Coding	1.17645
H2BC12	H2B Clustered Histone 12	Protein Coding	1.17645
H2BC5	H2B Clustered Histone 5	Protein Coding	1.17645
H2BC6	H2B Clustered Histone 6	Protein Coding	1.17645
H3C10	H3 Clustered Histone 10	Protein Coding	1.17645
H3C14	H3 Clustered Histone 14	Protein Coding	1.17645
H3C3	H3 Clustered Histone 3	Protein Coding	1.17645
H3C6	H3 Clustered Histone 6	Protein Coding	1.17645
H3C8	H3 Clustered Histone 8	Protein Coding	1.17645
H4C6	H4 Clustered Histone 6	Protein Coding	1.17645
H2AC14	H2A Clustered Histone 14	Protein Coding	1.17645
H2AJ	H2A.J Histone	Protein Coding	1.17645
H2BC17	H2B Clustered Histone 17	Protein Coding	1.17645
H2BC26	H2B Clustered Histone 26	Protein Coding	1.17645
H3C7	H3 Clustered Histone 7	Protein Coding	1.17645
H4C13	H4 Clustered Histone 13	Protein Coding	1.17645
H2AC8	H2A Clustered Histone 8	Protein Coding	1.17645
H2BC8	H2B Clustered Histone 8	Protein Coding	1.17645
H4C14	H4 Clustered Histone 14	Protein Coding	1.17645
H2BC7	H2B Clustered Histone 7	Protein Coding	1.17645
H3C13	H3 Clustered Histone 13	Protein Coding	1.17645
H3C15	H3 Clustered Histone 15	Protein Coding	1.17645
H2AB1	H2A.B Variant Histone 1	Protein Coding	1.17645
H2AC18	H2A Clustered Histone 18	Protein Coding	1.17645
H4C15	H4 Clustered Histone 15	Protein Coding	1.17645
H2AC19	H2A Clustered Histone 19	Protein Coding	1.17645
RNF103-CHMP3	RNF103-CHMP3 Readthrough	Protein Coding	1.17645
LOC102724334	Histone H2B Type F-S-Like	Protein Coding	1.17645
ETS1	ETS Proto-Oncogene 1, Transcription Factor	Protein Coding	1.16997
TET2	Tet Methylcytosine Dioxygenase 2	Protein Coding	1.16997
TRAF6	TNF Receptor Associated Factor 6	Protein Coding	1.16997
INPP5D	Inositol Polyphosphate-5-Phosphatase D	Protein Coding	1.16997
SNRPN	Small Nuclear Ribonucleoprotein Polypeptide N	Protein Coding	1.16997
CEBPB	CCAAT Enhancer Binding Protein Beta	Protein Coding	1.16997
CTSV	Cathepsin V	Protein Coding	1.16997
RBMX	RNA Binding Motif Protein X-Linked	Protein Coding	1.16997
UTS2	Urotensin 2	Protein Coding	1.16997
SIGLEC15	Sialic Acid Binding Ig Like Lectin 15	Protein Coding	1.16997
ZNF532	Zinc Finger Protein 532	Protein Coding	1.16997
MLKL	Mixed Lineage Kinase Domain Like Pseudokinase	Protein Coding	1.14542
PTPN11	Protein Tyrosine Phosphatase Non-Receptor Type 11	Protein Coding	1.141
APOE	Apolipoprotein E	Protein Coding	1.141
PAK2	P21 (RAC1) Activated Kinase 2	Protein Coding	1.141
SDHB	Succinate Dehydrogenase Complex Iron Sulfur Subunit B	Protein Coding	1.141
IKBKG	Inhibitor Of Nuclear Factor Kappa B Kinase Regulatory Subunit Gamma	Protein Coding	1.141
ANXA1	Annexin A1	Protein Coding	1.141
EEF2K	Eukaryotic Elongation Factor 2 Kinase	Protein Coding	1.141
P2RX7	Purinergic Receptor P2X 7	Protein Coding	1.141
CD274	CD274 Molecule	Protein Coding	1.141
FPR2	Formyl Peptide Receptor 2	Protein Coding	1.141
HTRA1	HtrA Serine Peptidase 1	Protein Coding	1.141
SETD7	SET Domain Containing 7, Histone Lysine Methyltransferase	Protein Coding	1.141
ATP6AP1	ATPase H+ Transporting Accessory Protein 1	Protein Coding	1.141
TRIM25	Tripartite Motif Containing 25	Protein Coding	1.141
NDUFA13	NADH:Ubiquinone Oxidoreductase Subunit A13	Protein Coding	1.141
SMC4	Structural Maintenance Of Chromosomes 4	Protein Coding	1.141
SYVN1	Synoviolin 1	Protein Coding	1.141
NLRX1	NLR Family Member X1	Protein Coding	1.141
FGF21	Fibroblast Growth Factor 21	Protein Coding	1.141
IL37	Interleukin 37	Protein Coding	1.141
TLR4	Toll Like Receptor 4	Protein Coding	1.10896
APOA1	Apolipoprotein A1	Protein Coding	1.10896
MMP1	Matrix Metallopeptidase 1	Protein Coding	1.10896
IKZF1	IKAROS Family Zinc Finger 1	Protein Coding	1.10896
NEDD4	NEDD4 E3 Ubiquitin Protein Ligase	Protein Coding	1.10896
TPM3	Tropomyosin 3	Protein Coding	1.10896
BSG	Basigin (Ok Blood Group)	Protein Coding	1.10896
PGF	Placental Growth Factor	Protein Coding	1.10896
USP14	Ubiquitin Specific Peptidase 14	Protein Coding	1.10896
CXCL8	C-X-C Motif Chemokine Ligand 8	Protein Coding	1.10896
TFAM	Transcription Factor A, Mitochondrial	Protein Coding	1.10896
USP25	Ubiquitin Specific Peptidase 25	Protein Coding	1.10896
CEP55	Centrosomal Protein 55	Protein Coding	1.10896
FAT1	FAT Atypical Cadherin 1	Protein Coding	1.10896
SLC16A4	Solute Carrier Family 16 Member 4	Protein Coding	1.10896
USF2	Upstream Transcription Factor 2, C-Fos Interacting	Protein Coding	1.10896
IL32	Interleukin 32	Protein Coding	1.10896
SLC30A7	Solute Carrier Family 30 Member 7	Protein Coding	1.10896
YTHDF2	YTH N6-Methyladenosine RNA Binding Protein F2	Protein Coding	1.10896
PIF1	PIF1 5'-To-3' DNA Helicase	Protein Coding	1.10896
CHRFAM7A	CHRNA7 (Exons 5-10) And FAM7A (Exons A-E) Fusion	Protein Coding	1.10896
MALT1	MALT1 Paracaspase	Protein Coding	1.0892
HDAC2	Histone Deacetylase 2	Protein Coding	1.07259
TLR2	Toll Like Receptor 2	Protein Coding	1.07259
GSK3B	Glycogen Synthase Kinase 3 Beta	Protein Coding	1.07259
ICAM1	Intercellular Adhesion Molecule 1	Protein Coding	1.07259
PTGS2	Prostaglandin-Endoperoxide Synthase 2	Protein Coding	1.07259
STK4	Serine/Threonine Kinase 4	Protein Coding	1.07259
MST1	Macrophage Stimulating 1	Protein Coding	1.07259
PRF1	Perforin 1	Protein Coding	1.07259
PRMT5	Protein Arginine Methyltransferase 5	Protein Coding	1.07259
CITED2	Cbp/P300 Interacting Transactivator With Glu/Asp Rich Carboxy-Terminal Domain 2	Protein Coding	1.07259
VTN	Vitronectin	Protein Coding	1.07259
PTX3	Pentraxin 3	Protein Coding	1.07259
METTL3	Methyltransferase 3, N6-Adenosine-Methyltransferase Complex Catalytic Subunit	Protein Coding	1.07259
STING1	Stimulator Of Interferon Response CGAMP Interactor 1	Protein Coding	1.07259
SNRK	SNF Related Kinase	Protein Coding	1.07259
MPEG1	Macrophage Expressed 1	Protein Coding	1.07259
ABL1	ABL Proto-Oncogene 1, Non-Receptor Tyrosine Kinase	Protein Coding	1.02945
EPHA2	EPH Receptor A2	Protein Coding	1.02945
HDAC6	Histone Deacetylase 6	Protein Coding	1.02945
PPARG	Peroxisome Proliferator Activated Receptor Gamma	Protein Coding	1.02945
TLR3	Toll Like Receptor 3	Protein Coding	1.02945
VEGFA	Vascular Endothelial Growth Factor A	Protein Coding	1.02945
STAT2	Signal Transducer And Activator Of Transcription 2	Protein Coding	1.02945
CDK9	Cyclin Dependent Kinase 9	Protein Coding	1.02945
FGF5	Fibroblast Growth Factor 5	Protein Coding	1.02945
IRF3	Interferon Regulatory Factor 3	Protein Coding	1.02945
IRF9	Interferon Regulatory Factor 9	Protein Coding	1.02945
UCP1	Uncoupling Protein 1	Protein Coding	1.02945
GNA15	G Protein Subunit Alpha 15	Protein Coding	1.02945
TSLP	Thymic Stromal Lymphopoietin	Protein Coding	1.02945
TIFA	TRAF Interacting Protein With Forkhead Associated Domain	Protein Coding	1.02945
ZDHHC1	Zinc Finger DHHC-Type Containing 1	Protein Coding	1.02945
