# Supplementary material for: Elevated levels of IRF1 and CASP1 as pyroptosis-related biomarkers for intestinal epithelial cells in Crohn’s disease
Source: Front Immunol. 2025 Feb 13;16:1551547. doi: 10.3389/fimmu.2025.1551547 (PMC11865233; doi:10.3389/fimmu.2025.1551547)
Supplement: Supplementary file 6 [file Table3.xlsx]

## Sheet: Sheet1
Table S2 The primer sequences f or RT-qPCR used in this study.
	Genes	Forward (5′-3′)	Reverse (5′-3′)
Human	CASP1	CTCTCAGCAGCTCCTCAGGCA	TGGATAAATCTCTGCCGACTTTTGTTTCC
	IRF1	AGCCCTGATACCTTCTCTGATGG	GCATGTAGCCTGGAACTGTGTAG
	GAPDH	GGAAGCTTGTCATCAATGGAAATC	TGATGACCCTTTTGGCTCCC
Rat	Tnf-α	CACCACGCTCTTCTGTCTACTGAAC	TGGGCTACGGGCTTGTCACTC
	Il1β	AATCTCACAGCAGCATCTCGACAAG	TCCACGGGCAAGACATAGGTAGC
	Casp1	AAACACCCACTCGTACACGTCTTG	AGGTCAACATCAGCTCCGACTCTC
	Irf1	TGTCACCGTGCGTCGTCAG	TCCCTTCCTCATCCTCATCTGTTG
	Gapdh	GGCACAGTCAAGGCTGAGAATG	ATGGTGGTGAAGACGCCAGTA
