# Supplementary material for: Elevated levels of IRF1 and CASP1 as pyroptosis-related biomarkers for intestinal epithelial cells in Crohn’s disease
Source: Front Immunol. 2025 Feb 13;16:1551547. doi: 10.3389/fimmu.2025.1551547 (PMC11865233; doi:10.3389/fimmu.2025.1551547)
Supplement: Supplementary file 8 [file Table5.xlsx]

## Sheet: Sheet1
LASSO
CASP1
IRF1
MMP1
ZBP1
MLKL
CEP55
H3C11
HTRA1
PRDM1
TIFA
MST1
RF
IRF1
MMP1
CASP1
GBP5
MLKL
ZBP1
HTRA1
STAT2
TREM1
CXCL8
