# Supplementary material for: Elevated levels of IRF1 and CASP1 as pyroptosis-related biomarkers for intestinal epithelial cells in Crohn’s disease
Source: Front Immunol. 2025 Feb 13;16:1551547. doi: 10.3389/fimmu.2025.1551547 (PMC11865233; doi:10.3389/fimmu.2025.1551547)
Supplement: Supplementary file 9 [file Table6.xls]

## Sheet: Table S6.cluster_markers
	p_val	avg_log2FC	pct.1	pct.2	p_val_adj	cluster	gene
FABP1	2.35364e-100	1.47554	0.971	0.887	6.34142e-96	0	FABP1
LGALS4	1.4653e-82	1.14016	0.973	0.892	3.94796e-78	0	LGALS4
PHGR1	4.73049e-80	0.824589	0.992	0.97	1.27454e-75	0	PHGR1
C15orf48	1.87273e-67	1.04319	0.916	0.816	5.04569e-63	0	C15orf48
CD24	2.01859e-59	1.21712	0.841	0.747	5.43869e-55	0	CD24
LGALS3	8.91967e-59	0.973818	0.952	0.861	2.40323e-54	0	LGALS3
KRT8	4.94796e-57	0.878018	0.948	0.852	1.33313e-52	0	KRT8
S100A6	1.881e-52	0.566497	0.981	0.943	5.06798e-48	0	S100A6
CA2	2.0068e-41	1.26516	0.738	0.682	5.40692e-37	0	CA2
FTL	7.65902e-37	0.531025	0.92	0.958	2.06357e-32	0	FTL
GABARAPL2	2.34241e-35	0.311536	0.138	0.531	6.31116e-31	0	GABARAPL2
MMADHC	3.23369e-34	0.265912	0.111	0.467	8.71253e-30	0	MMADHC
IGBP1	4.91195e-33	0.30474	0.109	0.457	1.32343e-28	0	IGBP1
SKAP2	1.38159e-32	0.372914	0.105	0.448	3.72241e-28	0	SKAP2
TMSB10	7.51661e-32	0.532639	0.956	0.959	2.0252e-27	0	TMSB10
CIAO2B	9.60373e-32	0.297006	0.161	0.551	2.58753e-27	0	CIAO2B
RTCB	1.06726e-31	0.286826	0.099	0.427	2.87551e-27	0	RTCB
POLR2E	1.10436e-31	0.274221	0.122	0.472	2.97547e-27	0	POLR2E
NDUFV3	1.18111e-31	0.344215	0.099	0.427	3.18226e-27	0	NDUFV3
SNRNP70	1.81109e-31	0.289968	0.107	0.444	4.87962e-27	0	SNRNP70
MPLKIP	2.19171e-31	0.268847	0.092	0.414	5.90512e-27	0	MPLKIP
TAF10	3.35154e-31	0.292458	0.143	0.51	9.03005e-27	0	TAF10
ANXA7	4.57852e-31	0.264755	0.113	0.453	1.23359e-26	0	ANXA7
TMEM160	5.89381e-31	0.272247	0.119	0.464	1.58797e-26	0	TMEM160
KRT19	7.02537e-31	1.0164	0.751	0.708	1.89284e-26	0	KRT19
UQCC3	2.09923e-30	0.257968	0.099	0.42	5.65596e-26	0	UQCC3
TOMM22	2.23222e-30	0.268883	0.157	0.538	6.01427e-26	0	TOMM22
TXN2	2.41424e-30	0.301879	0.14	0.5	6.50469e-26	0	TXN2
GLOD4	2.93934e-30	0.270224	0.099	0.419	7.91946e-26	0	GLOD4
RNF7	3.29971e-30	0.296771	0.178	0.572	8.89041e-26	0	RNF7
EMC10	3.54365e-30	0.282565	0.107	0.434	9.54766e-26	0	EMC10
TIMM17A	3.74193e-30	0.274225	0.094	0.41	1.00819e-25	0	TIMM17A
ZNF706	7.54537e-30	0.267216	0.191	0.595	2.03295e-25	0	ZNF706
PSMF1	7.68667e-30	0.270023	0.073	0.366	2.07102e-25	0	PSMF1
AKR7A2	1.31466e-29	0.250789	0.132	0.478	3.5421e-25	0	AKR7A2
DNAJC15	1.79359e-29	0.335832	0.166	0.545	4.83247e-25	0	DNAJC15
STOML2	3.30992e-29	0.333209	0.147	0.506	8.91791e-25	0	STOML2
POLR2I	3.49336e-29	0.2805	0.13	0.471	9.41215e-25	0	POLR2I
TSPAN8	3.49491e-29	0.879539	0.761	0.762	9.41635e-25	0	TSPAN8
ISCU	4.27428e-29	0.298908	0.13	0.47	1.15162e-24	0	ISCU
MRPS21	7.33221e-29	0.256698	0.119	0.447	1.97552e-24	0	MRPS21
C18orf32	7.56379e-29	0.32541	0.149	0.504	2.03791e-24	0	C18orf32
CA1	8.58668e-29	2.10717	0.486	0.334	2.31351e-24	0	CA1
HSD17B4	1.09106e-28	0.291332	0.096	0.403	2.93963e-24	0	HSD17B4
HINT2	1.51131e-28	0.350243	0.113	0.435	4.07191e-24	0	HINT2
TCP1	1.77611e-28	0.260182	0.149	0.505	4.78538e-24	0	TCP1
GSS	2.22717e-28	0.252211	0.092	0.392	6.00068e-24	0	GSS
SEPHS2	2.84382e-28	0.255851	0.136	0.477	7.66209e-24	0	SEPHS2
ROMO1	3.0196e-28	0.362158	0.168	0.543	8.13571e-24	0	ROMO1
SMIM26	3.27836e-28	0.304377	0.136	0.476	8.83288e-24	0	SMIM26
EPN1	3.86214e-28	0.359977	0.13	0.464	1.04058e-23	0	EPN1
PGLS	4.21168e-28	0.317829	0.18	0.563	1.13475e-23	0	PGLS
GTF2A2	4.26891e-28	0.340808	0.157	0.521	1.15017e-23	0	GTF2A2
PPA2	4.65343e-28	0.335278	0.122	0.448	1.25377e-23	0	PPA2
MRPS25	5.70739e-28	0.323269	0.107	0.42	1.53774e-23	0	MRPS25
DCXR	6.47878e-28	0.284308	0.157	0.516	1.74558e-23	0	DCXR
LAMTOR2	6.59816e-28	0.342768	0.153	0.508	1.77774e-23	0	LAMTOR2
MTIF3	6.63549e-28	0.31577	0.101	0.405	1.7878e-23	0	MTIF3
CCNG1	8.62071e-28	0.323324	0.111	0.427	2.32268e-23	0	CCNG1
CLINT1	9.11813e-28	0.307913	0.138	0.48	2.4567e-23	0	CLINT1
CKMT1B	1.0138e-27	0.320316	0.092	0.387	2.73149e-23	0	CKMT1B
ENTPD5	1.35874e-27	0.25627	0.109	0.42	3.66084e-23	0	ENTPD5
SUGT1	1.41519e-27	0.370959	0.119	0.44	3.81293e-23	0	SUGT1
APIP	1.94848e-27	0.256037	0.059	0.322	5.24978e-23	0	APIP
LZIC	2.18277e-27	0.267575	0.071	0.345	5.88105e-23	0	LZIC
NME3	2.45864e-27	0.268678	0.105	0.41	6.62432e-23	0	NME3
ARF3	2.75647e-27	0.257547	0.117	0.432	7.42676e-23	0	ARF3
TIMM8B	2.88378e-27	0.315095	0.153	0.503	7.76978e-23	0	TIMM8B
CHMP5	2.96181e-27	0.313706	0.143	0.478	7.98002e-23	0	CHMP5
CIAO2A	3.44589e-27	0.273665	0.08	0.362	9.28427e-23	0	CIAO2A
EBNA1BP2	3.99772e-27	0.29032	0.08	0.36	1.07711e-22	0	EBNA1BP2
CISD1	4.1873e-27	0.364243	0.115	0.43	1.12818e-22	0	CISD1
BCAP31	4.33666e-27	0.259507	0.182	0.558	1.16843e-22	0	BCAP31
IMPA2	4.60796e-27	0.254808	0.13	0.456	1.24152e-22	0	IMPA2
MRPS11	4.78132e-27	0.269677	0.086	0.371	1.28823e-22	0	MRPS11
PSMB5	5.01171e-27	0.300893	0.143	0.483	1.35031e-22	0	PSMB5
COX17	5.60811e-27	0.260205	0.14	0.472	1.51099e-22	0	COX17
PRDX3	6.66929e-27	0.287081	0.149	0.493	1.79691e-22	0	PRDX3
GTF3C6	9.51927e-27	0.328926	0.153	0.5	2.56478e-22	0	GTF3C6
DPM3	9.65075e-27	0.335782	0.109	0.415	2.6002e-22	0	DPM3
TSG101	1.14243e-26	0.277216	0.099	0.393	3.07804e-22	0	TSG101
CHMP3	1.15578e-26	0.387415	0.172	0.534	3.11402e-22	0	CHMP3
S100A10	1.16513e-26	0.646471	0.855	0.891	3.13922e-22	0	S100A10
LRRFIP2	1.63498e-26	0.332	0.105	0.404	4.40514e-22	0	LRRFIP2
RPS26	1.97474e-26	0.631546	0.809	0.925	5.32054e-22	0	RPS26
C4orf48	2.40998e-26	0.276336	0.191	0.562	6.49321e-22	0	C4orf48
VTI1B	2.45952e-26	0.284784	0.105	0.403	6.62669e-22	0	VTI1B
MRPL2	2.65672e-26	0.301429	0.086	0.365	7.15801e-22	0	MRPL2
SCO2	2.70273e-26	0.319099	0.111	0.414	7.28197e-22	0	SCO2
CNIH4	2.81086e-26	0.268056	0.107	0.405	7.57329e-22	0	CNIH4
RAB4A	3.51976e-26	0.268336	0.096	0.386	9.48328e-22	0	RAB4A
TMEM9B	3.57931e-26	0.306177	0.126	0.441	9.64373e-22	0	TMEM9B
UBE2E3	3.67854e-26	0.304719	0.101	0.393	9.91108e-22	0	UBE2E3
TBCA	3.96429e-26	0.294301	0.201	0.589	1.0681e-21	0	TBCA
MCTS1	4.19313e-26	0.507081	0.134	0.46	1.12976e-21	0	MCTS1
MRPL27	4.90145e-26	0.314857	0.157	0.503	1.3206e-21	0	MRPL27
MRPS9	5.51422e-26	0.260678	0.069	0.331	1.4857e-21	0	MRPS9
TRAPPC5	6.03193e-26	0.260236	0.203	0.593	1.62518e-21	0	TRAPPC5
SLC25A11	6.81313e-26	0.355458	0.124	0.435	1.83566e-21	0	SLC25A11
NUDCD2	7.25292e-26	0.267657	0.084	0.359	1.95416e-21	0	NUDCD2
NDUFA5	7.27977e-26	0.279722	0.182	0.553	1.96139e-21	0	NDUFA5
DHRS7	7.49564e-26	0.291391	0.109	0.406	2.01955e-21	0	DHRS7
TFG	9.47707e-26	0.280014	0.147	0.48	2.55341e-21	0	TFG
ALDH3A2	1.08974e-25	0.281431	0.08	0.35	2.93609e-21	0	ALDH3A2
CD2AP	2.13519e-25	0.266984	0.159	0.5	5.75283e-21	0	CD2AP
GNG12	2.67147e-25	0.394962	0.113	0.411	7.19774e-21	0	GNG12
C8orf82	2.69972e-25	0.305618	0.078	0.342	7.27387e-21	0	C8orf82
TMEM219	3.43945e-25	0.401888	0.189	0.558	9.2669e-21	0	TMEM219
LAMTOR1	3.76042e-25	0.422854	0.193	0.569	1.01317e-20	0	LAMTOR1
UBAC1	3.9145e-25	0.336351	0.075	0.337	1.05468e-20	0	UBAC1
ERGIC3	4.94241e-25	0.475326	0.176	0.534	1.33163e-20	0	ERGIC3
BAD	6.93374e-25	0.419154	0.14	0.46	1.86816e-20	0	BAD
SNX3	7.37877e-25	0.390328	0.176	0.531	1.98806e-20	0	SNX3
LAPTM4A	7.67393e-25	0.28219	0.21	0.599	2.06759e-20	0	LAPTM4A
TMEM98	7.72338e-25	0.327914	0.103	0.388	2.08091e-20	0	TMEM98
GLRX5	1.06446e-24	0.262402	0.168	0.511	2.86797e-20	0	GLRX5
ATOX1	1.13686e-24	0.332395	0.126	0.43	3.06304e-20	0	ATOX1
LSM7	1.71735e-24	0.285839	0.214	0.605	4.62705e-20	0	LSM7
RNF5	1.75534e-24	0.379581	0.113	0.406	4.72942e-20	0	RNF5
CRLS1	1.96595e-24	0.288354	0.075	0.334	5.29685e-20	0	CRLS1
GALNT1	2.09036e-24	0.311908	0.151	0.476	5.63205e-20	0	GALNT1
HMGCL	2.21369e-24	0.333879	0.086	0.352	5.96434e-20	0	HMGCL
CHCHD5	2.37374e-24	0.432739	0.101	0.381	6.39557e-20	0	CHCHD5
NDUFS1	2.67519e-24	0.319526	0.134	0.446	7.20778e-20	0	NDUFS1
HSBP1L1	3.17e-24	0.270802	0.103	0.382	8.54092e-20	0	HSBP1L1
ECHDC1	3.64233e-24	0.345235	0.107	0.39	9.81352e-20	0	ECHDC1
VDAC3	4.45381e-24	0.345495	0.172	0.518	1.19999e-19	0	VDAC3
GIPC2	4.68237e-24	0.256106	0.065	0.31	1.26157e-19	0	GIPC2
NDUFA9	4.83926e-24	0.335523	0.178	0.529	1.30384e-19	0	NDUFA9
CAMTA1	5.08246e-24	0.351865	0.176	0.523	1.36937e-19	0	CAMTA1
FXYD3	5.81533e-24	0.817842	0.727	0.771	1.56682e-19	0	FXYD3
MAPK13	5.95098e-24	0.314869	0.126	0.425	1.60337e-19	0	MAPK13
AK2	6.75876e-24	0.350903	0.151	0.473	1.82101e-19	0	AK2
HIBCH	7.03952e-24	0.325051	0.105	0.386	1.89666e-19	0	HIBCH
KRTCAP3	7.28799e-24	0.43958	0.124	0.423	1.9636e-19	0	KRTCAP3
NDUFA7	7.48752e-24	0.358441	0.174	0.519	2.01736e-19	0	NDUFA7
SSBP1	7.76633e-24	0.273948	0.21	0.592	2.09248e-19	0	SSBP1
QTRT1	8.47007e-24	0.310426	0.111	0.395	2.28209e-19	0	QTRT1
RAB5C	9.51778e-24	0.283651	0.168	0.502	2.56437e-19	0	RAB5C
DCTPP1	1.01282e-23	0.276467	0.153	0.476	2.72884e-19	0	DCTPP1
NR2F6	1.08887e-23	0.378959	0.155	0.479	2.93373e-19	0	NR2F6
SH3BGRL2	1.08957e-23	0.257135	0.124	0.419	2.93562e-19	0	SH3BGRL2
THYN1	1.15062e-23	0.27141	0.059	0.296	3.1001e-19	0	THYN1
IAH1	2.18668e-23	0.283419	0.073	0.321	5.89157e-19	0	IAH1
CMTM4	2.23388e-23	0.274502	0.071	0.317	6.01874e-19	0	CMTM4
PFKL	2.73508e-23	0.302395	0.18	0.525	7.36913e-19	0	PFKL
LAMTOR5	2.91813e-23	0.309788	0.214	0.596	7.86232e-19	0	LAMTOR5
PON2	3.19047e-23	0.340619	0.09	0.352	8.59608e-19	0	PON2
PHPT1	3.48836e-23	0.251059	0.235	0.634	9.39868e-19	0	PHPT1
SPTSSA	4.07935e-23	0.354334	0.147	0.458	1.0991e-18	0	SPTSSA
CHPT1	4.33786e-23	0.280107	0.147	0.459	1.16875e-18	0	CHPT1
TXN	4.35144e-23	0.781558	0.734	0.786	1.17241e-18	0	TXN
CMAS	4.52309e-23	0.438808	0.168	0.499	1.21866e-18	0	CMAS
NDUFB1	4.6401e-23	0.486598	0.176	0.519	1.25018e-18	0	NDUFB1
ACOT13	4.72994e-23	0.319498	0.111	0.389	1.27439e-18	0	ACOT13
NAPRT	5.86874e-23	0.259578	0.151	0.464	1.58121e-18	0	NAPRT
MRPL13	6.292e-23	0.374237	0.153	0.471	1.69525e-18	0	MRPL13
COX14	6.8565e-23	0.412592	0.195	0.555	1.84735e-18	0	COX14
SDHD	8.46182e-23	0.29174	0.184	0.529	2.27987e-18	0	SDHD
MSRB2	9.19488e-23	0.341056	0.128	0.42	2.47738e-18	0	MSRB2
MRPS12	9.30022e-23	0.360866	0.153	0.47	2.50576e-18	0	MRPS12
SLIRP	9.34086e-23	0.388202	0.166	0.494	2.51671e-18	0	SLIRP
FIS1	9.36452e-23	0.362465	0.224	0.612	2.52308e-18	0	FIS1
CHMP1A	1.08981e-22	0.281721	0.103	0.371	2.93629e-18	0	CHMP1A
GOLPH3L	1.18695e-22	0.267824	0.065	0.3	3.198e-18	0	GOLPH3L
TMEM176A	1.52758e-22	0.370433	0.155	0.467	4.11576e-18	0	TMEM176A
FKBP3	1.62997e-22	0.360069	0.13	0.423	4.39163e-18	0	FKBP3
MYCBP	2.00727e-22	0.269131	0.078	0.322	5.40818e-18	0	MYCBP
FKBP4	2.13327e-22	0.364306	0.113	0.39	5.74767e-18	0	FKBP4
GLTP	2.42193e-22	0.455118	0.143	0.447	6.5254e-18	0	GLTP
NIPSNAP3A	2.7219e-22	0.395676	0.075	0.317	7.33363e-18	0	NIPSNAP3A
EIF1AX	3.01915e-22	0.280691	0.218	0.597	8.13449e-18	0	EIF1AX
KRT18	3.075e-22	0.577372	0.853	0.801	8.28496e-18	0	KRT18
CTSA	3.96781e-22	0.316393	0.174	0.499	1.06905e-17	0	CTSA
ENDOG	4.13249e-22	0.393254	0.111	0.382	1.11342e-17	0	ENDOG
CKMT1A	4.48239e-22	0.346448	0.099	0.358	1.20769e-17	0	CKMT1A
COQ9	4.50053e-22	0.413764	0.107	0.374	1.21258e-17	0	COQ9
TMEM45B	4.99206e-22	0.380151	0.138	0.432	1.34501e-17	0	TMEM45B
SLC25A4	5.24397e-22	0.355829	0.084	0.33	1.41288e-17	0	SLC25A4
NDUFA8	6.95557e-22	0.488917	0.159	0.475	1.87404e-17	0	NDUFA8
CCS	8.34717e-22	0.270215	0.073	0.309	2.24898e-17	0	CCS
NDUFS4	8.55906e-22	0.441217	0.161	0.48	2.30607e-17	0	NDUFS4
TCEAL9	8.75517e-22	0.298774	0.09	0.34	2.35891e-17	0	TCEAL9
TPMT	1.07824e-21	0.291035	0.115	0.386	2.90509e-17	0	TPMT
MRPS33	1.22467e-21	0.402622	0.166	0.487	3.29962e-17	0	MRPS33
RAB5IF	1.38411e-21	0.332346	0.222	0.592	3.72922e-17	0	RAB5IF
PLPP2	1.46334e-21	0.361235	0.14	0.433	3.94269e-17	0	PLPP2
VIL1	1.48243e-21	0.321622	0.184	0.52	3.99411e-17	0	VIL1
ATP5MC3	1.52373e-21	0.800194	0.725	0.793	4.10539e-17	0	ATP5MC3
BOLA3	1.53806e-21	0.343453	0.134	0.424	4.14399e-17	0	BOLA3
MRPL58	1.58184e-21	0.280454	0.052	0.268	4.26195e-17	0	MRPL58
PACSIN2	1.71825e-21	0.280522	0.09	0.337	4.62949e-17	0	PACSIN2
SLC35D2	2.21199e-21	0.348694	0.113	0.38	5.95976e-17	0	SLC35D2
TSPAN6	2.50651e-21	0.381329	0.09	0.338	6.75329e-17	0	TSPAN6
OPTN	2.58686e-21	0.280891	0.101	0.354	6.96979e-17	0	OPTN
PGM1	3.17531e-21	0.274089	0.119	0.391	8.55523e-17	0	PGM1
SLPI	3.25473e-21	0.254565	0.084	0.324	8.76923e-17	0	SLPI
NDUFS8	3.50936e-21	0.302237	0.224	0.599	9.45527e-17	0	NDUFS8
GCSH	4.58188e-21	0.278701	0.084	0.323	1.2345e-16	0	GCSH
TAX1BP3	5.58786e-21	0.278207	0.117	0.383	1.50554e-16	0	TAX1BP3
ARPC1A	6.14544e-21	0.393063	0.184	0.515	1.65577e-16	0	ARPC1A
ACAT2	6.67879e-21	0.369932	0.119	0.389	1.79947e-16	0	ACAT2
BCL2L15	6.73007e-21	0.322025	0.132	0.414	1.81328e-16	0	BCL2L15
IDH3A	7.21483e-21	0.276718	0.103	0.357	1.94389e-16	0	IDH3A
EGLN2	7.6473e-21	0.304203	0.075	0.306	2.06041e-16	0	EGLN2
MAPK3	8.54239e-21	0.306432	0.153	0.447	2.30158e-16	0	MAPK3
IDH1	9.6225e-21	0.492691	0.134	0.417	2.59259e-16	0	IDH1
SH3KBP1	1.63962e-20	0.374972	0.147	0.437	4.41762e-16	0	SH3KBP1
RAB11A	2.39255e-20	0.39605	0.216	0.573	6.44626e-16	0	RAB11A
ACADVL	2.54984e-20	0.263705	0.245	0.627	6.87002e-16	0	ACADVL
CTSZ	2.72011e-20	0.283926	0.224	0.582	7.32879e-16	0	CTSZ
ESD	2.86015e-20	0.345295	0.174	0.49	7.7061e-16	0	ESD
SDHC	2.98806e-20	0.442642	0.189	0.52	8.05072e-16	0	SDHC
CAT	3.68096e-20	0.401723	0.155	0.451	9.91761e-16	0	CAT
ETFA	3.93344e-20	0.392339	0.203	0.548	1.05979e-15	0	ETFA
FAM177A1	4.39916e-20	0.365399	0.233	0.603	1.18527e-15	0	FAM177A1
SLC39A5	4.40655e-20	0.445929	0.109	0.363	1.18726e-15	0	SLC39A5
PPP1R16A	4.46133e-20	0.390811	0.109	0.362	1.20202e-15	0	PPP1R16A
NDUFA3	4.64214e-20	0.518189	0.18	0.501	1.25073e-15	0	NDUFA3
CC2D1A	5.5414e-20	0.350444	0.078	0.302	1.49302e-15	0	CC2D1A
MGLL	5.79986e-20	0.308866	0.182	0.496	1.56266e-15	0	MGLL
MAP2K6	5.90589e-20	0.337626	0.113	0.369	1.59122e-15	0	MAP2K6
MTRES1	6.00407e-20	0.262046	0.055	0.26	1.61768e-15	0	MTRES1
AMN	6.84651e-20	0.352842	0.193	0.52	1.84465e-15	0	AMN
MDH1	7.32408e-20	0.413288	0.21	0.556	1.97333e-15	0	MDH1
AP1S1	7.49837e-20	0.492739	0.155	0.45	2.02029e-15	0	AP1S1
PYM1	7.63011e-20	0.262459	0.055	0.259	2.05578e-15	0	PYM1
RTCA	8.24785e-20	0.267116	0.063	0.274	2.22222e-15	0	RTCA
AOC1	1.00518e-19	0.328596	0.178	0.487	2.70827e-15	0	AOC1
GMDS	1.14768e-19	0.294979	0.208	0.544	3.09221e-15	0	GMDS
VPS29	1.2379e-19	0.325551	0.208	0.548	3.33528e-15	0	VPS29
TKT	1.31431e-19	0.29292	0.205	0.544	3.54115e-15	0	TKT
VPS28	1.35981e-19	0.305908	0.249	0.633	3.66372e-15	0	VPS28
BLVRB	1.48611e-19	0.388518	0.203	0.54	4.00402e-15	0	BLVRB
HADHB	1.62344e-19	0.470731	0.17	0.475	4.37403e-15	0	HADHB
PSMC4	1.9379e-19	0.455373	0.145	0.424	5.22128e-15	0	PSMC4
PYGB	1.94871e-19	0.381662	0.09	0.322	5.25041e-15	0	PYGB
CCDC90B	2.03825e-19	0.260013	0.069	0.282	5.49165e-15	0	CCDC90B
ZNHIT1	2.7959e-19	0.446935	0.218	0.57	7.53299e-15	0	ZNHIT1
TALDO1	3.2277e-19	0.389713	0.226	0.586	8.69639e-15	0	TALDO1
MPC1	3.38089e-19	0.390069	0.205	0.543	9.10912e-15	0	MPC1
SUCLA2	3.5207e-19	0.352925	0.071	0.285	9.48581e-15	0	SUCLA2
ANKRD9	4.3354e-19	0.424498	0.126	0.385	1.16809e-14	0	ANKRD9
COMTD1	4.42832e-19	0.402286	0.18	0.487	1.19312e-14	0	COMTD1
UBL5	4.64763e-19	0.266007	0.298	0.725	1.25221e-14	0	UBL5
CES3	4.7971e-19	0.286254	0.069	0.279	1.29248e-14	0	CES3
CDX2	5.53849e-19	0.383344	0.184	0.498	1.49223e-14	0	CDX2
GFER	9.48526e-19	0.267482	0.08	0.295	2.55561e-14	0	GFER
URAD	9.67605e-19	0.372569	0.109	0.352	2.60702e-14	0	URAD
CMPK1	9.95454e-19	0.357873	0.233	0.59	2.68205e-14	0	CMPK1
HADH	1.05455e-18	0.441124	0.174	0.475	2.84127e-14	0	HADH
TP53I3	1.29185e-18	0.434273	0.115	0.362	3.48062e-14	0	TP53I3
SLC44A3	1.50977e-18	0.278826	0.069	0.276	4.06778e-14	0	SLC44A3
HSD11B2	1.72913e-18	0.306218	0.176	0.47	4.6588e-14	0	HSD11B2
NDUFB4	1.93642e-18	0.363588	0.256	0.64	5.2173e-14	0	NDUFB4
PBLD	1.99054e-18	0.257847	0.065	0.267	5.36312e-14	0	PBLD
PXMP2	2.05942e-18	0.474725	0.159	0.446	5.54871e-14	0	PXMP2
TMC4	2.20312e-18	0.318535	0.08	0.293	5.93586e-14	0	TMC4
ACAT1	2.43274e-18	0.445137	0.147	0.42	6.55454e-14	0	ACAT1
FMC1	2.63214e-18	0.409479	0.09	0.313	7.09179e-14	0	FMC1
CRYL1	2.68468e-18	0.467645	0.164	0.449	7.23332e-14	0	CRYL1
NANS	2.88343e-18	0.312222	0.235	0.588	7.76884e-14	0	NANS
PINK1	3.05762e-18	0.339577	0.059	0.253	8.23814e-14	0	PINK1
TMEM251	3.59898e-18	0.280823	0.061	0.257	9.69673e-14	0	TMEM251
PSMA6	3.68647e-18	0.390261	0.224	0.574	9.93244e-14	0	PSMA6
ADH5	4.21546e-18	0.408646	0.199	0.522	1.13577e-13	0	ADH5
SNX7	4.53459e-18	0.387462	0.082	0.296	1.22176e-13	0	SNX7
MAP2K2	4.63206e-18	0.312833	0.275	0.662	1.24802e-13	0	MAP2K2
USH1C	5.44126e-18	0.516189	0.153	0.428	1.46604e-13	0	USH1C
ALKBH7	6.60069e-18	0.352957	0.252	0.624	1.77842e-13	0	ALKBH7
PNKD	7.06076e-18	0.44262	0.197	0.517	1.90238e-13	0	PNKD
ALDH1A1	7.39344e-18	0.430911	0.151	0.421	1.99201e-13	0	ALDH1A1
HIGD2A	7.96428e-18	0.314855	0.273	0.668	2.14582e-13	0	HIGD2A
PDHA1	9.57342e-18	0.511124	0.182	0.486	2.57937e-13	0	PDHA1
MCRIP2	1.27387e-17	0.378386	0.21	0.534	3.4322e-13	0	MCRIP2
NDUFS2	1.39053e-17	0.417029	0.216	0.547	3.74651e-13	0	NDUFS2
EPHX2	1.61276e-17	0.316706	0.088	0.302	4.34527e-13	0	EPHX2
AP1M2	1.65141e-17	0.447863	0.157	0.434	4.4494e-13	0	AP1M2
NQO1	1.70107e-17	0.465197	0.147	0.411	4.58319e-13	0	NQO1
GLRX2	2.20526e-17	0.36259	0.073	0.275	5.94162e-13	0	GLRX2
NDUFB5	2.29513e-17	0.438492	0.218	0.554	6.18377e-13	0	NDUFB5
RNF186	3.04758e-17	0.380466	0.126	0.37	8.21109e-13	0	RNF186
CYB5A	4.63263e-17	0.466318	0.184	0.482	1.24817e-12	0	CYB5A
HDHD3	4.91993e-17	0.417632	0.143	0.399	1.32558e-12	0	HDHD3
DECR1	7.82838e-17	0.539482	0.208	0.526	2.1092e-12	0	DECR1
SRP9	1.10217e-16	0.342681	0.245	0.598	2.96957e-12	0	SRP9
HSD17B11	1.16004e-16	0.419587	0.222	0.55	3.1255e-12	0	HSD17B11
TMEM176B	1.29099e-16	0.430101	0.205	0.513	3.47831e-12	0	TMEM176B
PKIG	1.40961e-16	0.289662	0.065	0.252	3.79792e-12	0	PKIG
COX4I1	1.41109e-16	0.58572	0.828	0.92	3.8019e-12	0	COX4I1
MRPL34	1.65401e-16	0.429446	0.187	0.48	4.4564e-12	0	MRPL34
RILP	1.80485e-16	0.293184	0.069	0.258	4.8628e-12	0	RILP
PRXL2A	1.93045e-16	0.483265	0.184	0.476	5.2012e-12	0	PRXL2A
EIF6	2.19607e-16	0.356213	0.241	0.584	5.91686e-12	0	EIF6
GSTK1	2.21154e-16	0.318262	0.26	0.626	5.95855e-12	0	GSTK1
DNPH1	2.50569e-16	0.456751	0.197	0.499	6.75109e-12	0	DNPH1
MGST2	2.50715e-16	0.471193	0.191	0.489	6.75501e-12	0	MGST2
RAPGEFL1	2.53011e-16	0.279769	0.069	0.258	6.81686e-12	0	RAPGEFL1
POLE4	2.60659e-16	0.439802	0.149	0.404	7.02292e-12	0	POLE4
NDUFA2	2.95825e-16	0.443999	0.245	0.599	7.97041e-12	0	NDUFA2
MRPL41	3.62061e-16	0.417152	0.26	0.625	9.75502e-12	0	MRPL41
CBLC	3.69253e-16	0.448874	0.109	0.328	9.94878e-12	0	CBLC
SLC27A2	4.14372e-16	0.302778	0.078	0.271	1.11644e-11	0	SLC27A2
UGDH	6.08048e-16	0.333144	0.224	0.542	1.63826e-11	0	UGDH
MYO1A	7.63302e-16	0.479444	0.105	0.319	2.05656e-11	0	MYO1A
FUCA1	9.14621e-16	0.42024	0.164	0.425	2.46426e-11	0	FUCA1
CHMP2A	9.49949e-16	0.33413	0.277	0.645	2.55945e-11	0	CHMP2A
ALAS1	9.52491e-16	0.328103	0.075	0.264	2.5663e-11	0	ALAS1
PLEKHJ1	1.01732e-15	0.412319	0.235	0.57	2.74097e-11	0	PLEKHJ1
PPIC	1.43559e-15	0.398036	0.153	0.405	3.8679e-11	0	PPIC
PLA2G10	2.25414e-15	0.321924	0.086	0.279	6.07334e-11	0	PLA2G10
ABRACL	2.46864e-15	0.434561	0.229	0.546	6.65124e-11	0	ABRACL
ASL	2.7417e-15	0.482907	0.218	0.526	7.38695e-11	0	ASL
SAP18	3.27863e-15	0.321425	0.3	0.693	8.83361e-11	0	SAP18
SEC61G	4.06356e-15	0.355681	0.291	0.673	1.09485e-10	0	SEC61G
NDUFA6	5.80749e-15	0.440791	0.254	0.602	1.56471e-10	0	NDUFA6
PPP1R14B	6.5871e-15	0.300234	0.243	0.573	1.77476e-10	0	PPP1R14B
NDUFC1	8.83995e-15	0.542916	0.229	0.547	2.38175e-10	0	NDUFC1
NDUFA11	9.25559e-15	0.321928	0.296	0.689	2.49373e-10	0	NDUFA11
BRI3	1.00912e-14	0.395818	0.268	0.619	2.71887e-10	0	BRI3
CCL15	1.42517e-14	0.547666	0.178	0.443	3.83983e-10	0	CCL15
TDP2	1.50119e-14	0.389158	0.205	0.488	4.04466e-10	0	TDP2
SDHB	1.76092e-14	0.622461	0.199	0.486	4.74444e-10	0	SDHB
AGPAT2	1.86131e-14	0.32819	0.241	0.548	5.01492e-10	0	AGPAT2
MDH2	2.5062e-14	0.309557	0.283	0.642	6.75245e-10	0	MDH2
H2AFJ	2.52673e-14	0.274321	0.27	0.61	6.80776e-10	0	H2AFJ
ANXA4	2.56612e-14	0.454308	0.224	0.526	6.9139e-10	0	ANXA4
HIGD1A	2.98712e-14	0.379861	0.247	0.567	8.04819e-10	0	HIGD1A
GAPDH	3.07818e-14	0.460135	0.897	0.953	8.29355e-10	0	GAPDH
ETNK1	4.95181e-14	0.339427	0.273	0.601	1.33416e-09	0	ETNK1
PRR15	6.7851e-14	0.474426	0.124	0.333	1.82811e-09	0	PRR15
CBR1	6.9335e-14	0.5432	0.176	0.432	1.86809e-09	0	CBR1
EIF3E	8.46414e-14	0.340485	0.289	0.657	2.28049e-09	0	EIF3E
COX5B	8.55882e-14	0.663355	0.698	0.838	2.306e-09	0	COX5B
GPT	1.00548e-13	0.502297	0.128	0.339	2.70906e-09	0	GPT
PPP1R1B	1.04794e-13	0.447589	0.212	0.498	2.82345e-09	0	PPP1R1B
IL18	1.20314e-13	0.443779	0.134	0.349	3.24163e-09	0	IL18
SELENBP1	1.54588e-13	1.47103	0.509	0.543	4.16508e-09	0	SELENBP1
LINC01133	1.64621e-13	0.283142	0.115	0.309	4.43539e-09	0	LINC01133
TCEA3	2.12235e-13	0.639262	0.21	0.495	5.71824e-09	0	TCEA3
CISD3	2.16247e-13	0.448794	0.231	0.533	5.82635e-09	0	CISD3
SERF2	2.18906e-13	0.465108	0.803	0.939	5.89799e-09	0	SERF2
ACY1	4.5073e-13	0.469339	0.09	0.267	1.2144e-08	0	ACY1
VSIG2	4.57894e-13	0.522623	0.182	0.436	1.2337e-08	0	VSIG2
PADI2	5.21467e-13	0.303198	0.092	0.268	1.40499e-08	0	PADI2
GCNT3	5.59424e-13	0.267981	0.122	0.317	1.50726e-08	0	GCNT3
NDUFB3	7.72953e-13	0.5499	0.252	0.574	2.08257e-08	0	NDUFB3
APRT	7.97958e-13	0.332529	0.291	0.648	2.14994e-08	0	APRT
MT1G	8.37413e-13	1.18176	0.556	0.568	2.25624e-08	0	MT1G
CHP1	8.41214e-13	0.490917	0.239	0.534	2.26648e-08	0	CHP1
PPARG	8.54004e-13	0.695381	0.147	0.368	2.30094e-08	0	PPARG
CDX1	9.80745e-13	0.369398	0.233	0.526	2.64242e-08	0	CDX1
CDH17	1.08519e-12	0.340031	0.258	0.57	2.92383e-08	0	CDH17
AURKAIP1	1.13795e-12	0.300801	0.314	0.693	3.06597e-08	0	AURKAIP1
ECH1	1.14502e-12	0.383589	0.279	0.628	3.08502e-08	0	ECH1
ALDH2	1.14635e-12	0.274712	0.26	0.582	3.08861e-08	0	ALDH2
ACAA2	1.17556e-12	0.318656	0.279	0.608	3.16731e-08	0	ACAA2
PHYH	1.48255e-12	0.613719	0.136	0.346	3.99444e-08	0	PHYH
HINT1	2.80571e-12	0.603446	0.704	0.857	7.55943e-08	0	HINT1
NDUFA12	3.45729e-12	0.576503	0.247	0.556	9.31497e-08	0	NDUFA12
AC008397.1	5.56256e-12	0.470948	0.147	0.358	1.49872e-07	0	AC008397.1
SUCLG2	7.66236e-12	0.452229	0.247	0.548	2.06447e-07	0	SUCLG2
MTCH2	8.86493e-12	0.520179	0.226	0.512	2.38848e-07	0	MTCH2
STAP2	9.21931e-12	0.562422	0.226	0.504	2.48396e-07	0	STAP2
SERPINB6	9.28923e-12	0.479459	0.254	0.564	2.5028e-07	0	SERPINB6
LAMTOR4	9.5835e-12	0.370618	0.31	0.675	2.58208e-07	0	LAMTOR4
CLTA	1.26744e-11	0.276862	0.308	0.666	3.41485e-07	0	CLTA
CST3	1.59423e-11	0.413075	0.667	0.758	4.29534e-07	0	CST3
MVP	1.63485e-11	0.479378	0.264	0.575	4.40478e-07	0	MVP
PTGR1	1.75106e-11	0.733184	0.138	0.34	4.71788e-07	0	PTGR1
FABP2	1.80975e-11	0.453432	0.157	0.367	4.87602e-07	0	FABP2
MRPL12	2.59464e-11	0.472637	0.241	0.533	6.99074e-07	0	MRPL12
SULT1B1	2.83814e-11	0.544447	0.153	0.361	7.64681e-07	0	SULT1B1
MGST1	3.49804e-11	0.79757	0.581	0.617	9.42477e-07	0	MGST1
MICOS13	3.87886e-11	0.602387	0.268	0.589	1.04508e-06	0	MICOS13
NDUFS3	4.58643e-11	0.620842	0.245	0.544	1.23572e-06	0	NDUFS3
ATP5PD	4.68842e-11	0.384091	0.283	0.615	1.2632e-06	0	ATP5PD
PPA1	7.98654e-11	0.36854	0.289	0.615	2.15181e-06	0	PPA1
EEF1A1	1.01477e-10	0.291274	0.985	0.982	2.73411e-06	0	EEF1A1
COA3	1.2089e-10	0.464958	0.256	0.554	3.25713e-06	0	COA3
ETFB	1.39476e-10	0.458236	0.291	0.621	3.7579e-06	0	ETFB
PRDX6	1.49823e-10	0.527566	0.321	0.676	4.03667e-06	0	PRDX6
UGP2	1.94393e-10	0.473871	0.283	0.593	5.23754e-06	0	UGP2
STARD10	2.19857e-10	0.332159	0.266	0.552	5.9236e-06	0	STARD10
ATP5F1B	2.33923e-10	0.63997	0.642	0.78	6.30258e-06	0	ATP5F1B
C1QBP	2.45476e-10	0.356338	0.264	0.559	6.61386e-06	0	C1QBP
AKR7A3	3.24312e-10	0.809588	0.155	0.358	8.73793e-06	0	AKR7A3
SRI	3.33233e-10	0.608598	0.627	0.77	8.97829e-06	0	SRI
MT1F	3.52941e-10	0.600318	0.13	0.307	9.50928e-06	0	MT1F
BLOC1S1	4.7432e-10	0.324988	0.348	0.715	1.27796e-05	0	BLOC1S1
NDUFV2	8.86828e-10	0.452659	0.294	0.618	2.38938e-05	0	NDUFV2
VDAC2	8.94425e-10	0.278614	0.342	0.698	2.40985e-05	0	VDAC2
CHCHD10	9.3346e-10	0.702633	0.623	0.779	2.51502e-05	0	CHCHD10
NDUFA10	9.79146e-10	0.617489	0.26	0.554	2.63811e-05	0	NDUFA10
MAOA	1.10982e-09	0.560789	0.229	0.487	2.99019e-05	0	MAOA
PPP1R14D	1.75076e-09	0.407023	0.214	0.444	4.71709e-05	0	PPP1R14D
EIF5A	1.80575e-09	0.291077	0.331	0.684	4.86525e-05	0	EIF5A
SLC25A5	1.96991e-09	0.532949	0.696	0.823	5.30752e-05	0	SLC25A5
TXNDC17	2.2872e-09	0.510671	0.291	0.608	6.16241e-05	0	TXNDC17
NDUFAB1	2.69912e-09	0.362266	0.304	0.627	7.27225e-05	0	NDUFAB1
CLTB	3.52751e-09	0.408098	0.323	0.653	9.50418e-05	0	CLTB
ATP5F1D	7.54637e-09	0.646908	0.621	0.816	0.000203322	0	ATP5F1D
NDUFS7	9.61169e-09	0.572783	0.306	0.637	0.000258968	0	NDUFS7
PHB	1.75971e-08	0.450786	0.291	0.589	0.00047412	0	PHB
AGR3	2.04714e-08	0.257659	0.275	0.545	0.00055156	0	AGR3
CHP2	2.18333e-08	0.634711	0.21	0.427	0.000588255	0	CHP2
RPL8	2.24476e-08	0.299435	0.889	0.955	0.000604805	0	RPL8
KRT20	2.45784e-08	0.662743	0.583	0.618	0.000662215	0	KRT20
ACADS	2.59368e-08	0.695428	0.245	0.502	0.000698814	0	ACADS
COX6C	4.16046e-08	0.597907	0.627	0.806	0.00112095	0	COX6C
RPL13A	4.70186e-08	0.294747	0.914	0.947	0.00126682	0	RPL13A
C2orf88	5.5589e-08	0.410917	0.134	0.285	0.00149774	0	C2orf88
PKIB	6.52254e-08	0.454476	0.254	0.493	0.00175737	0	PKIB
SERPINB1	7.2265e-08	0.445924	0.327	0.651	0.00194704	0	SERPINB1
NDUFC2	8.12789e-08	0.546752	0.329	0.669	0.0021899	0	NDUFC2
COX6B1	1.00728e-07	0.744998	0.61	0.819	0.00271392	0	COX6B1
NDUFA1	1.39317e-07	0.508707	0.352	0.707	0.00375363	0	NDUFA1
NDUFB8	1.76257e-07	0.51069	0.323	0.65	0.00474888	0	NDUFB8
CAST	1.91831e-07	0.351081	0.348	0.677	0.0051685	0	CAST
UQCRH	2.11218e-07	0.580604	0.623	0.793	0.00569085	0	UQCRH
AKR1B10	3.88415e-07	0.62442	0.193	0.38	0.0104651	0	AKR1B10
ADH1C	3.88462e-07	0.998415	0.459	0.498	0.0104663	0	ADH1C
CFL1	4.45931e-07	0.398877	0.807	0.926	0.0120147	0	CFL1
HMGCS2	5.37812e-07	0.472453	0.283	0.548	0.0144903	0	HMGCS2
PPDPF	5.47772e-07	0.666448	0.629	0.84	0.0147586	0	PPDPF
PRR13	5.6188e-07	0.471947	0.354	0.686	0.0151387	0	PRR13
GOLM1	6.05896e-07	0.365115	0.27	0.517	0.0163246	0	GOLM1
EPCAM	6.82326e-07	0.392668	0.767	0.797	0.0183839	0	EPCAM
CYCS	7.16688e-07	0.573814	0.627	0.789	0.0193097	0	CYCS
DHRS11	7.76632e-07	0.719738	0.239	0.461	0.0209248	0	DHRS11
MGAT4B	8.61636e-07	0.661022	0.273	0.529	0.0232151	0	MGAT4B
CD9	1.16713e-06	0.535875	0.623	0.742	0.031446	0	CD9
MT1X	2.34203e-06	0.595891	0.229	0.426	0.0631014	0	MT1X
RPS24	2.544e-06	0.279885	0.908	0.949	0.0685431	0	RPS24
ATP5PF	3.3166e-06	0.719539	0.562	0.774	0.0893592	0	ATP5PF
NACA	3.38103e-06	0.359712	0.711	0.878	0.0910951	0	NACA
SULT1A1	6.85228e-06	0.631573	0.159	0.301	0.184621	0	SULT1A1
NDUFS6	7.22271e-06	0.519853	0.356	0.689	0.194602	0	NDUFS6
TMEM54	1.23241e-05	0.672238	0.553	0.681	0.332049	0	TMEM54
RAB25	1.23416e-05	0.758622	0.266	0.504	0.332519	0	RAB25
TST	1.43765e-05	0.966496	0.503	0.636	0.387345	0	TST
ATP5F1E	1.50069e-05	0.630237	0.604	0.843	0.404331	0	ATP5F1E
NRARP	1.65373e-05	0.364417	0.308	0.559	0.445564	0	NRARP
GNG5	1.72091e-05	0.351526	0.373	0.71	0.463664	0	GNG5
ATP1A1	1.7492e-05	0.533372	0.335	0.637	0.471288	0	ATP1A1
CLDN7	1.78861e-05	0.461733	0.612	0.735	0.481904	0	CLDN7
CDC42EP5	2.21301e-05	0.32161	0.344	0.615	0.596252	0	CDC42EP5
ECHS1	2.31715e-05	0.50536	0.338	0.633	0.624309	0	ECHS1
JPT1	2.32184e-05	0.323245	0.367	0.67	0.625572	0	JPT1
ATP5MG	2.3233e-05	0.566216	0.587	0.819	0.625967	0	ATP5MG
COX7C	2.40027e-05	0.575626	0.606	0.823	0.646704	0	COX7C
COX7B	2.51406e-05	0.685825	0.57	0.778	0.677364	0	COX7B
S100A14	3.07775e-05	0.740013	0.528	0.656	0.829237	0	S100A14
CAMK2N1	3.17691e-05	0.250733	0.375	0.651	0.855956	0	CAMK2N1
DBI	3.53012e-05	0.602314	0.579	0.771	0.95112	0	DBI
SLC26A3	3.78728e-05	0.467349	0.447	0.428	1	0	SLC26A3
UQCR10	4.77405e-05	0.766662	0.543	0.749	1	0	UQCR10
PYCARD	5.53268e-05	0.724577	0.287	0.532	1	0	PYCARD
NDUFV1	5.93594e-05	0.738007	0.306	0.574	1	0	NDUFV1
SCP2	6.34218e-05	0.445943	0.352	0.652	1	0	SCP2
PIGR	7.24718e-05	0.293998	0.897	0.869	1	0	PIGR
ATP5IF1	9.16367e-05	0.73802	0.537	0.746	1	0	ATP5IF1
LCN2	9.18036e-05	0.373697	0.268	0.444	1	0	LCN2
C10orf99	9.25364e-05	0.956058	0.478	0.595	1	0	C10orf99
SUCLG1	0.000106162	0.550516	0.325	0.594	1	0	SUCLG1
CES2	0.000126921	0.468296	0.3	0.524	1	0	CES2
CSTB	0.000170652	0.73654	0.545	0.749	1	0	CSTB
MPST	0.00017573	0.559785	0.35	0.638	1	0	MPST
NDUFB7	0.000187583	0.447272	0.384	0.716	1	0	NDUFB7
UQCRB	0.000286704	0.658575	0.558	0.797	1	0	UQCRB
TMEM59	0.000299307	0.379113	0.405	0.756	1	0	TMEM59
SOD1	0.000393381	0.490993	0.386	0.706	1	0	SOD1
VDAC1	0.000437203	0.517576	0.363	0.658	1	0	VDAC1
RPL6	0.000600816	0.263063	0.763	0.872	1	0	RPL6
TUBA1C	0.000603271	0.321114	0.386	0.66	1	0	TUBA1C
CYC1	0.00069419	0.480104	0.346	0.617	1	0	CYC1
RPS28	0.000767509	0.253718	0.803	0.936	1	0	RPS28
ADIRF	0.00159781	0.740415	0.264	0.436	1	0	ADIRF
AKR1C3	0.00164366	0.83711	0.258	0.442	1	0	AKR1C3
CALML4	0.00224367	0.74309	0.312	0.538	1	0	CALML4
SLC25A3	0.00229829	0.520071	0.585	0.796	1	0	SLC25A3
OLFM4	0.00249152	0.388938	0.325	0.492	1	0	OLFM4
FAM162A	0.00255616	0.582173	0.346	0.614	1	0	FAM162A
ANXA2	0.00276733	0.518683	0.581	0.769	1	0	ANXA2
UGT2B17	0.00283361	0.727226	0.507	0.617	1	0	UGT2B17
FABP5	0.00298946	0.432709	0.6	0.658	1	0	FABP5
GHITM	0.00300462	0.654632	0.367	0.655	1	0	GHITM
ATP5MD	0.00356792	0.753927	0.512	0.735	1	0	ATP5MD
MPC2	0.00369354	0.466014	0.363	0.632	1	0	MPC2
RPS27L	0.00384908	0.475352	0.394	0.703	1	0	RPS27L
DDT	0.00553527	0.478669	0.384	0.677	1	0	DDT
ATP5PO	0.00695558	0.483204	0.4	0.707	1	0	ATP5PO
TCIM	0.00749518	0.40595	0.352	0.539	1	0	TCIM
ATP5MC2	0.00820222	0.313016	0.442	0.769	1	0	ATP5MC2
SQOR	0.0084422	0.750682	0.329	0.559	1	0	SQOR
HSPE1	0.00876064	0.389785	0.415	0.692	1	0	HSPE1
GZMA	0	4.71861	0.89	0.045	0	1	GZMA
CCL5	0	4.18314	0.98	0.067	0	1	CCL5
NKG7	0	3.67488	0.892	0.053	0	1	NKG7
CD7	0	3.52367	0.924	0.059	0	1	CD7
GZMB	0	2.8422	0.609	0.028	0	1	GZMB
HCST	0	2.78774	0.87	0.072	0	1	HCST
CD3D	0	2.77824	0.666	0.047	0	1	CD3D
PTPRC	0	2.7753	0.941	0.103	0	1	PTPRC
EVL	0	2.60523	0.807	0.082	0	1	EVL
CST7	0	2.59672	0.762	0.04	0	1	CST7
HOPX	0	2.49021	0.697	0.037	0	1	HOPX
CD247	0	2.38159	0.632	0.033	0	1	CD247
CD3E	0	2.36125	0.754	0.047	0	1	CD3E
KLRD1	0	2.31766	0.62	0.027	0	1	KLRD1
TRBC2	0	2.26517	0.657	0.044	0	1	TRBC2
CD96	0	2.04747	0.657	0.04	0	1	CD96
SYTL3	2.42125e-307	2.06445	0.688	0.053	6.52356e-303	1	SYTL3
TRDC	2.214e-306	2.82678	0.567	0.027	5.96519e-302	1	TRDC
LCP1	3.99055e-305	2.16727	0.759	0.071	1.07517e-300	1	LCP1
CD52	3.69432e-301	2.94341	0.756	0.077	9.9536e-297	1	CD52
CORO1A	6.16344e-298	2.48867	0.81	0.094	1.66062e-293	1	CORO1A
SRGN	2.07244e-293	2.49634	0.975	0.16	5.58376e-289	1	SRGN
ALOX5AP	4.00906e-292	1.96054	0.683	0.055	1.08016e-287	1	ALOX5AP
IL2RB	8.2095e-290	2.06606	0.547	0.028	2.21188e-285	1	IL2RB
PRF1	2.86541e-287	2.02146	0.513	0.022	7.72026e-283	1	PRF1
KLRK1	5.20521e-285	1.9719	0.538	0.027	1.40244e-280	1	KLRK1
ARHGDIB	9.08818e-277	2.38488	0.83	0.112	2.44863e-272	1	ARHGDIB
KLRB1	6.38472e-268	2.71621	0.572	0.039	1.72024e-263	1	KLRB1
GZMM	1.34306e-264	1.79779	0.476	0.021	3.6186e-260	1	GZMM
LINC01871	6.77772e-261	2.0034	0.53	0.032	1.82612e-256	1	LINC01871
CD160	3.00921e-260	1.82476	0.465	0.02	8.10772e-256	1	CD160
GNLY	1.26333e-257	4.20416	0.45	0.018	3.40379e-253	1	GNLY
KLRC2	3.70108e-254	1.97928	0.479	0.024	9.97181e-250	1	KLRC2
CLEC2B	1.56931e-250	2.15348	0.618	0.057	4.22819e-246	1	CLEC2B
TRAC	3.27098e-250	2.24976	0.586	0.047	8.813e-246	1	TRAC
TRBC1	1.15685e-248	2.17911	0.552	0.039	3.11691e-244	1	TRBC1
TIGIT	5.92419e-248	1.98244	0.462	0.022	1.59615e-243	1	TIGIT
CD3G	1.03818e-242	2.15528	0.527	0.036	2.79717e-238	1	CD3G
MATK	4.39861e-242	1.54924	0.442	0.02	1.18512e-237	1	MATK
CD69	1.2942e-239	2.19956	0.688	0.079	3.48697e-235	1	CD69
ARHGAP9	1.16895e-238	1.67359	0.524	0.037	3.14951e-234	1	ARHGAP9
FYN	2.18323e-238	1.99666	0.612	0.059	5.88228e-234	1	FYN
LSP1	4.05241e-238	1.98024	0.694	0.086	1.09184e-233	1	LSP1
CTSW	1.03595e-235	1.98303	0.524	0.038	2.79115e-231	1	CTSW
CXCR4	2.71072e-235	2.46218	0.694	0.083	7.30349e-231	1	CXCR4
ACAP1	1.13626e-234	1.88285	0.606	0.06	3.06141e-230	1	ACAP1
GPR65	4.38456e-233	1.74542	0.547	0.043	1.18133e-228	1	GPR65
LCK	2.83225e-231	1.71584	0.513	0.036	7.63093e-227	1	LCK
TRGC2	6.83505e-230	2.03387	0.419	0.019	1.84157e-225	1	TRGC2
PTPN22	1.78016e-224	1.81711	0.552	0.049	4.79628e-220	1	PTPN22
CLEC2D	2.2057e-223	1.94959	0.569	0.053	5.94281e-219	1	CLEC2D
RGS1	1.18009e-222	2.25665	0.768	0.118	3.17951e-218	1	RGS1
LY6E	6.09452e-220	1.73184	0.533	0.046	1.64205e-215	1	LY6E
TMIGD2	1.80884e-218	1.66852	0.425	0.022	4.87357e-214	1	TMIGD2
SLA2	2.72161e-216	1.48895	0.405	0.019	7.33284e-212	1	SLA2
RAC2	1.81423e-208	2.05956	0.705	0.115	4.88808e-204	1	RAC2
PRKCH	1.84093e-207	1.4567	0.436	0.027	4.96001e-203	1	PRKCH
CD8A	4.61332e-207	1.7606	0.38	0.017	1.24297e-202	1	CD8A
CD2	6.44077e-206	1.68029	0.496	0.039	1.73534e-201	1	CD2
SH2D2A	8.14619e-205	1.64865	0.47	0.036	2.19483e-200	1	SH2D2A
CCL4	9.01621e-204	3.02081	0.541	0.052	2.42924e-199	1	CCL4
SAMSN1	5.56176e-196	1.8865	0.615	0.08	1.49851e-191	1	SAMSN1
KLRC3	2.04005e-187	1.37992	0.343	0.015	5.49651e-183	1	KLRC3
CREM	6.16655e-186	2.63255	0.802	0.203	1.66145e-181	1	CREM
ZEB2	3.37617e-181	1.59586	0.51	0.053	9.09643e-177	1	ZEB2
RUNX3	1.11996e-179	1.6199	0.501	0.052	3.01751e-175	1	RUNX3
MSN	1.89667e-179	1.63849	0.564	0.071	5.11019e-175	1	MSN
SKAP1	5.20942e-178	1.40808	0.428	0.035	1.40357e-173	1	SKAP1
GPR171	1.88055e-177	1.40676	0.36	0.02	5.06676e-173	1	GPR171
LINC-PINT	2.01317e-177	2.22865	0.799	0.202	5.4241e-173	1	LINC-PINT
KLRC1	6.9994e-173	1.79611	0.295	0.01	1.88585e-168	1	KLRC1
TMSB4X	4.21288e-172	1.74442	1	0.981	1.13508e-167	1	TMSB4X
KIR2DL4	7.67438e-168	1.34886	0.326	0.016	2.06771e-163	1	KIR2DL4
FYB1	5.44671e-167	1.49969	0.507	0.058	1.46751e-162	1	FYB1
VIM	3.21189e-165	1.71518	0.779	0.164	8.65379e-161	1	VIM
CD53	1.55003e-162	1.5203	0.524	0.069	4.17625e-158	1	CD53
GYPC	3.45685e-159	1.57717	0.535	0.077	9.3138e-155	1	GYPC
XCL2	1.0405e-158	1.83003	0.32	0.017	2.80342e-154	1	XCL2
FCER1G	1.1766e-154	2.04254	0.467	0.052	3.17011e-150	1	FCER1G
LDLRAD4	2.23856e-153	1.91169	0.575	0.102	6.03135e-149	1	LDLRAD4
APOBEC3G	1.5085e-151	1.54814	0.354	0.027	4.06435e-147	1	APOBEC3G
GMFG	6.58826e-150	1.54805	0.513	0.073	1.77508e-145	1	GMFG
PLAAT4	2.11497e-147	2.01004	0.722	0.191	5.69837e-143	1	PLAAT4
LIMD2	4.63632e-147	1.50994	0.462	0.058	1.24916e-142	1	LIMD2
CYTIP	1.79069e-145	1.60626	0.547	0.091	4.82466e-141	1	CYTIP
GIMAP7	6.89027e-144	1.17131	0.314	0.02	1.85644e-139	1	GIMAP7
LAPTM5	1.26665e-143	1.38735	0.538	0.077	3.41274e-139	1	LAPTM5
STAT4	5.01762e-143	1.32603	0.388	0.038	1.3519e-138	1	STAT4
TNFAIP3	7.19646e-142	1.87248	0.728	0.194	1.93894e-137	1	TNFAIP3
ZNF331	2.65115e-140	1.81036	0.569	0.104	7.143e-136	1	ZNF331
XCL1	1.9484e-137	1.6738	0.269	0.013	5.24959e-133	1	XCL1
PTPN7	4.62888e-137	1.30965	0.394	0.042	1.24716e-132	1	PTPN7
TRGC1	2.38884e-136	1.4369	0.275	0.015	6.43626e-132	1	TRGC1
GZMK	2.51717e-133	1.98096	0.255	0.012	6.78201e-129	1	GZMK
CD37	2.64233e-132	1.32963	0.453	0.061	7.11924e-128	1	CD37
TRG-AS1	6.24657e-132	1.15857	0.306	0.022	1.68301e-127	1	TRG-AS1
ZAP70	9.19664e-132	0.960068	0.286	0.018	2.47785e-127	1	ZAP70
PYHIN1	1.11937e-129	1.0782	0.278	0.017	3.01591e-125	1	PYHIN1
B2M	2.03602e-128	1.15204	1	0.986	5.48565e-124	1	B2M
CLIC3	2.94062e-127	1.69237	0.337	0.032	7.92291e-123	1	CLIC3
TYROBP	1.35972e-125	1.61815	0.422	0.052	3.66349e-121	1	TYROBP
TBC1D10C	2.35937e-124	1.17213	0.337	0.032	6.35684e-120	1	TBC1D10C
TGFB1	4.32716e-124	1.58054	0.462	0.074	1.16587e-119	1	TGFB1
WIPF1	8.17502e-123	1.4419	0.476	0.079	2.2026e-118	1	WIPF1
TXK	1.17031e-122	1.08956	0.263	0.016	3.15317e-118	1	TXK
IKZF3	3.14504e-121	1.223	0.363	0.04	8.47369e-117	1	IKZF3
GLIPR1	5.64433e-121	1.41418	0.411	0.056	1.52075e-116	1	GLIPR1
TNFRSF18	1.61861e-119	1.7819	0.399	0.055	4.36102e-115	1	TNFRSF18
SLA	1.90072e-118	1.35629	0.323	0.031	5.12112e-114	1	SLA
DOK2	3.13437e-118	1.08819	0.286	0.022	8.44494e-114	1	DOK2
RGL4	5.13765e-116	0.956902	0.266	0.019	1.38424e-111	1	RGL4
EVI2A	3.25301e-115	1.34237	0.38	0.05	8.7646e-111	1	EVI2A
DUSP4	1.08829e-114	1.41435	0.38	0.049	2.93219e-110	1	DUSP4
IL32	3.32888e-114	1.8679	0.858	0.373	8.969e-110	1	IL32
BTG1	3.88582e-114	1.61045	0.983	0.737	1.04696e-109	1	BTG1
RPS19	1.21345e-112	1.06315	1	0.918	3.26939e-108	1	RPS19
LCP2	1.47035e-111	1.0465	0.323	0.033	3.96157e-107	1	LCP2
HCLS1	5.46792e-111	1.33451	0.422	0.066	1.47322e-106	1	HCLS1
ABI3	4.45933e-110	1.06534	0.303	0.029	1.20148e-105	1	ABI3
CD48	8.48599e-109	1.3443	0.465	0.084	2.28638e-104	1	CD48
EMB	1.52698e-108	1.20527	0.357	0.046	4.11415e-104	1	EMB
HLA-B	7.77338e-108	1.10482	1	0.903	2.09438e-103	1	HLA-B
STK17B	8.48881e-105	1.77251	0.688	0.258	2.28714e-100	1	STK17B
APBB1IP	1.1903e-104	1.02744	0.309	0.033	3.20703e-100	1	APBB1IP
CRIP1	4.48282e-104	1.81192	0.81	0.393	1.20781e-99	1	CRIP1
FMNL1	1.81044e-103	1.25716	0.38	0.056	4.87788e-99	1	FMNL1
ITM2A	7.15377e-103	1.38385	0.456	0.086	1.92744e-98	1	ITM2A
MAP3K8	4.87592e-102	1.63831	0.513	0.12	1.31372e-97	1	MAP3K8
ARL4C	1.55365e-101	1.41848	0.439	0.078	4.18601e-97	1	ARL4C
IKZF1	2.07073e-101	1.19964	0.351	0.048	5.57917e-97	1	IKZF1
TNFRSF1B	7.71104e-101	1.29662	0.408	0.068	2.07758e-96	1	TNFRSF1B
ITGA4	1.431e-98	1.22374	0.363	0.053	3.85556e-94	1	ITGA4
RASAL3	1.42855e-97	0.915292	0.255	0.022	3.84894e-93	1	RASAL3
ITGA1	6.84797e-97	1.91977	0.544	0.156	1.84505e-92	1	ITGA1
S100A4	8.58501e-97	2.14205	0.524	0.13	2.31306e-92	1	S100A4
SEPTIN7	5.29829e-96	1.57413	0.833	0.538	1.42752e-91	1	SEPTIN7
RORA	2.15331e-94	1.52545	0.385	0.065	5.80165e-90	1	RORA
RPS27	5.51166e-94	1.06913	0.997	0.907	1.48501e-89	1	RPS27
PIK3R1	4.46946e-90	2.06673	0.654	0.278	1.20421e-85	1	PIK3R1
STK4	1.66538e-88	1.61647	0.649	0.262	4.48702e-84	1	STK4
NR4A2	1.70291e-88	1.93086	0.734	0.38	4.58815e-84	1	NR4A2
SPN	3.57613e-88	0.924189	0.263	0.028	9.63516e-84	1	SPN
MALAT1	7.0554e-84	0.51455	1	0.993	1.90094e-79	1	MALAT1
TUBA1A	1.45923e-82	0.980145	0.405	0.077	3.93161e-78	1	TUBA1A
ARHGAP30	1.93467e-82	0.893512	0.261	0.03	5.21259e-78	1	ARHGAP30
LBH	1.05093e-81	0.960454	0.275	0.035	2.83152e-77	1	LBH
PPP1R18	1.21558e-80	0.989495	0.289	0.04	3.27514e-76	1	PPP1R18
RPLP1	2.52724e-80	0.706574	1	0.975	6.80913e-76	1	RPLP1
FXYD5	9.17458e-80	1.0929	0.371	0.072	2.47191e-75	1	FXYD5
RPS27A	3.02669e-79	0.700331	1	0.92	8.15482e-75	1	RPS27A
DOCK8	5.58688e-78	1.20303	0.348	0.065	1.50527e-73	1	DOCK8
P2RY10	1.92152e-77	1.01054	0.278	0.038	5.17715e-73	1	P2RY10
LTB	2.27237e-77	1.28763	0.278	0.037	6.12245e-73	1	LTB
INPP5D	3.03578e-77	1.03401	0.275	0.038	8.17929e-73	1	INPP5D
ITGB7	1.04478e-76	1.00547	0.28	0.041	2.81495e-72	1	ITGB7
SEPTIN6	1.64095e-75	1.36263	0.456	0.123	4.42121e-71	1	SEPTIN6
BST2	1.08242e-74	1.31475	0.433	0.112	2.91636e-70	1	BST2
AC044849.1	1.56349e-74	1.35884	0.385	0.087	4.21252e-70	1	AC044849.1
NR3C1	2.90009e-73	1.47635	0.425	0.11	7.81372e-69	1	NR3C1
IFITM2	4.8347e-73	1.74082	0.53	0.19	1.30261e-68	1	IFITM2
IL7R	3.18553e-72	1.41062	0.269	0.037	8.58276e-68	1	IL7R
RHOH	1.17612e-71	1.04169	0.32	0.059	3.16881e-67	1	RHOH
SPRY1	1.92285e-71	1.36773	0.365	0.082	5.18074e-67	1	SPRY1
JUND	7.17362e-70	0.983148	0.989	0.891	1.93279e-65	1	JUND
SEPTIN1	1.80986e-69	1.30969	0.419	0.114	4.8763e-65	1	SEPTIN1
ANKRD44	5.49525e-69	0.998573	0.334	0.066	1.48059e-64	1	ANKRD44
TSC22D3	2.8051e-68	1.72214	0.64	0.292	7.55779e-64	1	TSC22D3
ANXA1	1.18301e-67	1.40759	0.374	0.084	3.1874e-63	1	ANXA1
LEPROTL1	1.45996e-67	1.62747	0.674	0.39	3.93356e-63	1	LEPROTL1
ARPC2	2.73069e-67	1.07358	0.892	0.734	7.3573e-63	1	ARPC2
GPSM3	3.97715e-67	1.12968	0.36	0.082	1.07156e-62	1	GPSM3
ENTPD1	5.4052e-67	1.12696	0.272	0.044	1.45632e-62	1	ENTPD1
HLA-C	1.01687e-66	0.872186	0.975	0.856	2.73976e-62	1	HLA-C
PIP4K2A	2.11986e-66	1.17707	0.363	0.085	5.71154e-62	1	PIP4K2A
ACP5	3.88677e-65	1.00909	0.306	0.058	1.04721e-60	1	ACP5
IL2RG	1.92311e-63	1.22313	0.476	0.155	5.18144e-59	1	IL2RG
COTL1	6.31573e-63	1.59288	0.688	0.421	1.70165e-58	1	COTL1
ETS1	7.3969e-63	1.41286	0.456	0.153	1.99295e-58	1	ETS1
HLA-E	7.71987e-63	1.07259	0.895	0.746	2.07996e-58	1	HLA-E
PCED1B-AS1	2.82761e-62	1.01042	0.278	0.05	7.61843e-58	1	PCED1B-AS1
PDE4D	3.47265e-61	1.41838	0.456	0.159	9.35636e-57	1	PDE4D
SLC2A3	1.74061e-59	0.954722	0.252	0.041	4.68972e-55	1	SLC2A3
PDE4B	1.89196e-58	1.03328	0.326	0.074	5.0975e-54	1	PDE4B
CKLF	2.087e-58	1.76881	0.637	0.38	5.623e-54	1	CKLF
ANXA6	2.36151e-56	0.86777	0.275	0.054	6.36261e-52	1	ANXA6
SARAF	2.35028e-55	1.22175	0.776	0.631	6.33235e-51	1	SARAF
HLA-A	8.50261e-55	0.675915	0.997	0.895	2.29086e-50	1	HLA-A
RPS15A	1.1503e-54	0.659669	0.997	0.897	3.09926e-50	1	RPS15A
GNAI2	1.9915e-54	1.27729	0.527	0.224	5.36569e-50	1	GNAI2
RAB8B	1.33739e-51	0.9541	0.278	0.061	3.60333e-47	1	RAB8B
STOM	4.12872e-51	0.932164	0.295	0.069	1.1124e-46	1	STOM
RPL28	4.29726e-51	0.571416	1	0.958	1.15781e-46	1	RPL28
JAK1	5.93083e-50	1.45408	0.649	0.442	1.59794e-45	1	JAK1
YPEL5	2.02348e-49	1.38763	0.669	0.447	5.45187e-45	1	YPEL5
ACTB	2.17979e-49	0.692398	0.997	0.983	5.873e-45	1	ACTB
FAU	3.3985e-47	0.586787	0.986	0.877	9.15657e-43	1	FAU
RPL30	4.07391e-47	0.57865	1	0.907	1.09763e-42	1	RPL30
EIF1	4.32893e-47	0.555389	1	0.923	1.16634e-42	1	EIF1
LGALS1	8.58243e-47	1.38791	0.436	0.151	2.31236e-42	1	LGALS1
CNOT6L	1.56284e-46	1.54988	0.51	0.255	4.21075e-42	1	CNOT6L
AKNA	2.30621e-46	1.49726	0.422	0.166	6.21363e-42	1	AKNA
ARPC1B	4.91685e-46	1.22198	0.694	0.498	1.32475e-41	1	ARPC1B
GNG2	3.19301e-45	1.02714	0.317	0.09	8.60294e-41	1	GNG2
AC245297.3	1.27478e-44	0.923401	0.266	0.064	3.43465e-40	1	AC245297.3
SH3BGRL3	1.31728e-44	0.849546	0.929	0.831	3.54915e-40	1	SH3BGRL3
AC058791.1	9.66269e-44	1.11326	0.317	0.093	2.60342e-39	1	AC058791.1
RPL10	1.7398e-43	0.492015	1	0.964	4.68753e-39	1	RPL10
SRSF7	5.15033e-43	1.07745	0.737	0.606	1.38765e-38	1	SRSF7
RNF125	5.57814e-43	1.27634	0.368	0.133	1.50292e-38	1	RNF125
IFI16	1.16853e-41	1.05948	0.351	0.12	3.14836e-37	1	IFI16
TLN1	5.26465e-41	1.28983	0.547	0.325	1.41845e-36	1	TLN1
FNBP1	5.90972e-41	1.22657	0.428	0.185	1.59226e-36	1	FNBP1
DDX24	3.26304e-40	1.26095	0.62	0.454	8.79162e-36	1	DDX24
FLNA	5.49601e-40	0.830043	0.252	0.062	1.48079e-35	1	FLNA
PRRC2C	6.10949e-40	0.986851	0.714	0.587	1.64608e-35	1	PRRC2C
IDS	6.69168e-40	1.21551	0.456	0.211	1.80294e-35	1	IDS
TSPYL2	9.21658e-40	1.11925	0.261	0.069	2.48322e-35	1	TSPYL2
CHST12	1.0432e-39	0.972052	0.272	0.076	2.81068e-35	1	CHST12
PNRC1	5.92143e-39	1.11237	0.666	0.505	1.59541e-34	1	PNRC1
METRNL	7.99085e-39	1.57517	0.637	0.483	2.15298e-34	1	METRNL
PDE7A	1.39886e-38	1.12282	0.306	0.098	3.76895e-34	1	PDE7A
CD99	2.49415e-38	0.918199	0.688	0.55	6.71999e-34	1	CD99
RPLP2	5.21537e-38	0.512371	0.992	0.927	1.40518e-33	1	RPLP2
PFDN5	5.68914e-38	0.711728	0.873	0.758	1.53282e-33	1	PFDN5
CYTOR	8.72886e-38	0.804748	0.317	0.099	2.35182e-33	1	CYTOR
EVI2B	7.51136e-37	0.874933	0.289	0.088	2.02378e-32	1	EVI2B
CBLB	2.12182e-36	1.13141	0.351	0.134	5.71683e-32	1	CBLB
ABHD17A	3.38306e-36	1.29682	0.558	0.37	9.11498e-32	1	ABHD17A
ISG15	1.96367e-35	1.00973	0.45	0.206	5.29072e-31	1	ISG15
UBA52	3.08687e-35	0.540228	0.975	0.882	8.31696e-31	1	UBA52
RPL21	2.35367e-34	0.479762	0.989	0.911	6.34149e-30	1	RPL21
RBM39	1.5031e-33	0.820151	0.717	0.621	4.0498e-29	1	RBM39
CCDC85B	1.39688e-32	1.18103	0.428	0.219	3.76361e-28	1	CCDC85B
RPL37	2.19712e-32	0.542601	0.98	0.856	5.91971e-28	1	RPL37
DDX5	1.24377e-31	0.675381	0.915	0.769	3.35109e-27	1	DDX5
MYL12A	1.32949e-31	0.735261	0.856	0.756	3.58203e-27	1	MYL12A
REL	1.34151e-31	1.34513	0.501	0.31	3.61443e-27	1	REL
FUS	8.07771e-31	0.874408	0.694	0.602	2.17638e-26	1	FUS
RGS10	9.64761e-31	0.826597	0.334	0.13	2.59935e-26	1	RGS10
SSBP4	3.20362e-30	1.17625	0.408	0.213	8.63152e-26	1	SSBP4
PFN1	6.16682e-30	0.586511	0.952	0.83	1.66153e-25	1	PFN1
EEF1D	1.18761e-29	0.719348	0.858	0.754	3.19979e-25	1	EEF1D
MBNL1	1.41611e-29	1.10877	0.612	0.502	3.81541e-25	1	MBNL1
RPS15	1.50009e-29	0.411419	0.997	0.929	4.04169e-25	1	RPS15
CELF2	2.23169e-29	1.21785	0.473	0.291	6.01285e-25	1	CELF2
PTMA	8.04282e-29	0.457374	1	0.961	2.16698e-24	1	PTMA
AUTS2	8.73953e-28	1.21777	0.36	0.174	2.35469e-23	1	AUTS2
RPL13	1.34762e-27	0.367312	1	0.964	3.6309e-23	1	RPL13
CYBA	1.38225e-27	0.591578	0.904	0.781	3.7242e-23	1	CYBA
RPS25	1.67434e-27	0.489556	0.963	0.848	4.51116e-23	1	RPS25
CEMIP2	1.67969e-27	1.31219	0.53	0.383	4.52558e-23	1	CEMIP2
STK17A	2.29891e-27	1.23389	0.476	0.302	6.19397e-23	1	STK17A
DRAP1	2.8664e-27	1.12516	0.547	0.416	7.72294e-23	1	DRAP1
RPL34	4.59114e-27	0.480305	0.986	0.914	1.23699e-22	1	RPL34
CIRBP	5.63853e-27	0.938199	0.654	0.586	1.51919e-22	1	CIRBP
GABARAPL1	8.85489e-27	1.22792	0.377	0.192	2.38577e-22	1	GABARAPL1
NSMCE3	2.0377e-26	1.03263	0.3	0.125	5.49017e-22	1	NSMCE3
RPL39	2.6024e-26	0.487688	0.992	0.901	7.01163e-22	1	RPL39
IRF1	3.154e-26	1.17632	0.601	0.469	8.49782e-22	1	IRF1
PLEKHA2	5.26714e-26	1.01394	0.295	0.123	1.41913e-21	1	PLEKHA2
PTPN4	1.47401e-25	1.01256	0.326	0.15	3.97142e-21	1	PTPN4
PSME1	5.3338e-25	0.679192	0.714	0.636	1.43709e-20	1	PSME1
RPS12	1.00169e-24	0.402796	1	0.945	2.69887e-20	1	RPS12
RPS16	1.13072e-24	0.47743	0.983	0.885	3.0465e-20	1	RPS16
DUSP2	1.99322e-24	1.27473	0.411	0.227	5.37033e-20	1	DUSP2
RGS2	2.09026e-24	0.777795	0.283	0.11	5.63179e-20	1	RGS2
RPL23A	5.19382e-24	0.463019	0.983	0.87	1.39937e-19	1	RPL23A
OAZ1	6.5038e-24	0.49542	0.87	0.8	1.75232e-19	1	OAZ1
CLDND1	1.03255e-23	1.26781	0.385	0.22	2.782e-19	1	CLDND1
SUB1	1.19944e-23	0.651605	0.734	0.682	3.23166e-19	1	SUB1
ZFP36L2	1.68942e-23	0.814754	0.824	0.701	4.55179e-19	1	ZFP36L2
ITM2B	2.83778e-23	0.53625	0.782	0.713	7.64583e-19	1	ITM2B
RPL19	6.38122e-23	0.356629	1	0.924	1.71929e-18	1	RPL19
MT-ATP6	1.21084e-22	0.287288	1	1	3.26237e-18	1	MT-ATP6
MT-ND5	1.45443e-22	0.405838	0.997	0.936	3.91866e-18	1	MT-ND5
RPL32	6.17961e-22	0.384422	0.997	0.922	1.66497e-17	1	RPL32
SAMD9	8.22868e-22	0.72934	0.266	0.108	2.21705e-17	1	SAMD9
PNISR	1.01177e-21	0.988687	0.586	0.529	2.726e-17	1	PNISR
ARID4B	1.20915e-21	1.13071	0.496	0.383	3.25781e-17	1	ARID4B
RNF213	1.49519e-21	1.07029	0.473	0.336	4.02848e-17	1	RNF213
RPS29	3.83911e-21	0.495048	0.966	0.845	1.03437e-16	1	RPS29
AC016831.5	7.01465e-21	0.920725	0.3	0.143	1.88996e-16	1	AC016831.5
RPL27	1.34267e-20	0.464533	0.924	0.799	3.61755e-16	1	RPL27
PSMB9	1.42855e-20	0.921899	0.564	0.466	3.84895e-16	1	PSMB9
PAXX	2.81596e-20	0.968304	0.49	0.381	7.58704e-16	1	PAXX
TTC14	4.02571e-20	1.00608	0.357	0.204	1.08465e-15	1	TTC14
RPL4	5.41527e-20	0.523877	0.864	0.731	1.45904e-15	1	RPL4
RPL61	7.08658e-20	0.40357	0.983	0.848	1.90934e-15	1	RPL6
RPS20	9.37339e-20	0.483765	0.904	0.781	2.52547e-15	1	RPS20
ARPC3	2.51305e-19	0.498089	0.785	0.732	6.77091e-15	1	ARPC3
ISG20	2.68225e-19	0.800168	0.462	0.296	7.22679e-15	1	ISG20
ID2	3.05023e-19	0.842076	0.66	0.569	8.21825e-15	1	ID2
GUK1	4.95157e-19	0.507199	0.711	0.697	1.3341e-14	1	GUK1
NCL	9.61534e-19	0.639591	0.742	0.645	2.59066e-14	1	NCL
ELF1	1.8344e-18	1.01581	0.527	0.463	4.94241e-14	1	ELF1
TMA7	4.69791e-18	0.507224	0.756	0.707	1.26576e-13	1	TMA7
PSMA7	5.7163e-18	0.510071	0.722	0.647	1.54014e-13	1	PSMA7
DDX17	7.13038e-18	0.674705	0.623	0.601	1.92114e-13	1	DDX17
CASP4	1.45623e-17	0.834552	0.28	0.14	3.92352e-13	1	CASP4
AKAP13	2.3062e-17	0.848315	0.555	0.492	6.21359e-13	1	AKAP13
ITGAE	3.64608e-17	1.03291	0.391	0.266	9.82365e-13	1	ITGAE
CD81	6.65952e-17	0.943314	0.538	0.487	1.79427e-12	1	CD81
SMCHD1	6.81829e-17	0.97756	0.459	0.353	1.83705e-12	1	SMCHD1
DDX3X	1.37738e-16	0.871214	0.575	0.535	3.71108e-12	1	DDX3X
ZBTB1	2.20805e-16	0.93072	0.303	0.168	5.94914e-12	1	ZBTB1
YPEL3	3.23353e-16	0.934157	0.306	0.168	8.71209e-12	1	YPEL3
CCNI	3.24689e-16	0.621336	0.669	0.661	8.74811e-12	1	CCNI
ACTR3	3.30838e-16	0.654243	0.618	0.597	8.91377e-12	1	ACTR3
TOMM7	3.62389e-16	0.525176	0.722	0.688	9.76386e-12	1	TOMM7
TENT5C	5.85747e-16	1.07221	0.394	0.28	1.57818e-11	1	TENT5C
N4BP2L2	5.97309e-16	0.93008	0.544	0.505	1.60933e-11	1	N4BP2L2
PPP2R5C	5.99371e-16	1.10997	0.484	0.416	1.61489e-11	1	PPP2R5C
KMT2E	1.08797e-15	0.924446	0.55	0.521	2.93132e-11	1	KMT2E
ATP5F1E1	3.63163e-15	0.401422	0.873	0.81	9.7847e-11	1	ATP5F1E
OSTF1	4.2397e-15	0.9671	0.425	0.323	1.1423e-10	1	OSTF1
H3F3B	1.42708e-14	0.335196	0.946	0.872	3.84499e-10	1	H3F3B
IRF9	1.90063e-14	0.911852	0.354	0.232	5.12088e-10	1	IRF9
SRP14	1.92629e-14	0.369607	0.833	0.771	5.19e-10	1	SRP14
SRSF5	2.11726e-14	0.538617	0.691	0.685	5.70452e-10	1	SRSF5
G3BP2	2.55618e-14	1.04179	0.516	0.49	6.88711e-10	1	G3BP2
PGK1	3.3061e-14	0.722969	0.606	0.6	8.90764e-10	1	PGK1
ANKRD12	4.02579e-14	0.872135	0.507	0.457	1.08467e-09	1	ANKRD12
RPS3	5.17133e-14	0.308108	0.997	0.937	1.39331e-09	1	RPS3
RSRP1	5.29758e-14	0.772478	0.518	0.451	1.42733e-09	1	RSRP1
RPS7	8.63673e-14	0.35016	0.972	0.863	2.32699e-09	1	RPS7
DHX36	9.11819e-14	1.04333	0.433	0.359	2.45671e-09	1	DHX36
RPL17	1.78917e-13	0.299816	0.992	0.894	4.82057e-09	1	RPL17
SNRPB	2.63183e-13	0.587998	0.609	0.586	7.09094e-09	1	SNRPB
OXNAD1	4.70602e-13	0.825065	0.269	0.154	1.26794e-08	1	OXNAD1
COMMD6	7.81249e-13	0.647939	0.592	0.596	2.10492e-08	1	COMMD6
CAPG	1.34616e-12	0.824714	0.439	0.347	3.62695e-08	1	CAPG
CDC42SE1	2.97649e-12	0.854653	0.309	0.2	8.01955e-08	1	CDC42SE1
DPP7	3.79777e-12	0.786238	0.306	0.196	1.02323e-07	1	DPP7
TRMT112	6.85324e-12	0.883732	0.47	0.437	1.84647e-07	1	TRMT112
RAB27A	7.432e-12	0.781737	0.363	0.258	2.0024e-07	1	RAB27A
ARGLU1	9.83843e-12	0.686286	0.552	0.561	2.65077e-07	1	ARGLU1
MACF1	1.30753e-11	0.957404	0.357	0.261	3.52287e-07	1	MACF1
FAM49B	1.3719e-11	0.943385	0.399	0.321	3.69631e-07	1	FAM49B
SON	1.42278e-11	0.589625	0.575	0.583	3.83339e-07	1	SON
ATP6V0E1	1.68678e-11	0.548565	0.578	0.597	4.5447e-07	1	ATP6V0E1
ARHGEF1	1.78539e-11	0.796716	0.283	0.178	4.81038e-07	1	ARHGEF1
PDCD4	2.28601e-11	0.678816	0.586	0.59	6.15918e-07	1	PDCD4
AAK1	2.38048e-11	0.702496	0.306	0.196	6.41373e-07	1	AAK1
PHYKPL	2.75809e-11	0.811315	0.329	0.226	7.43112e-07	1	PHYKPL
RBM8A	3.50803e-11	0.590115	0.55	0.553	9.45169e-07	1	RBM8A
VAMP2	7.48168e-11	0.873153	0.456	0.424	2.01579e-06	1	VAMP2
C4orf3	9.02256e-11	0.787776	0.482	0.469	2.43095e-06	1	C4orf3
RPS21	2.02151e-10	0.359336	0.926	0.818	5.44655e-06	1	RPS21
EID1	2.65695e-10	0.853255	0.467	0.453	7.15863e-06	1	EID1
ATF7IP	3.10043e-10	0.917011	0.306	0.215	8.35348e-06	1	ATF7IP
MBP	3.7854e-10	0.838141	0.394	0.333	1.0199e-05	1	MBP
RPS10	3.91185e-10	0.435961	0.72	0.7	1.05397e-05	1	RPS10
SMAP2	4.56122e-10	0.868245	0.272	0.178	1.22893e-05	1	SMAP2
CCND2	6.23194e-10	0.751442	0.479	0.444	1.67907e-05	1	CCND2
LIMS1	6.6121e-10	0.963166	0.394	0.334	1.7815e-05	1	LIMS1
SRSF2	7.22894e-10	0.469187	0.62	0.614	1.94769e-05	1	SRSF2
CTSC	7.70059e-10	0.807016	0.442	0.402	2.07477e-05	1	CTSC
SRRM1	1.26803e-09	0.696628	0.53	0.544	3.41645e-05	1	SRRM1
GYG1	1.35021e-09	0.777752	0.28	0.19	3.63788e-05	1	GYG1
ANAPC16	1.53102e-09	0.690312	0.516	0.538	4.12503e-05	1	ANAPC16
FOSL2	2.46387e-09	0.887134	0.462	0.441	6.6384e-05	1	FOSL2
NPM1	2.5013e-09	0.342903	0.762	0.705	6.73925e-05	1	NPM1
MIF	4.64979e-09	0.367709	0.864	0.781	0.000125279	1	MIF
C9orf78	4.93031e-09	0.871047	0.416	0.384	0.000132837	1	C9orf78
ARL6IP5	5.51665e-09	0.711977	0.493	0.496	0.000148635	1	ARL6IP5
RESF1	5.97961e-09	0.785727	0.297	0.213	0.000161109	1	RESF1
TRAPPC1	6.36128e-09	0.687249	0.484	0.488	0.000171392	1	TRAPPC1
CD44	8.12325e-09	0.790354	0.402	0.344	0.000218865	1	CD44
RPL38	9.96081e-09	0.341042	0.785	0.748	0.000268374	1	RPL38
RNASEK	1.07249e-08	0.337699	0.632	0.673	0.000288961	1	RNASEK
CALM1	1.12696e-08	0.31633	0.898	0.832	0.000303637	1	CALM1
SP100	1.29269e-08	0.756179	0.329	0.254	0.000348289	1	SP100
MYCBP2	1.45307e-08	0.819293	0.326	0.255	0.000391502	1	MYCBP2
SF1	2.7318e-08	0.692814	0.493	0.512	0.00073603	1	SF1
PHF20	2.88368e-08	0.801148	0.326	0.26	0.000776951	1	PHF20
DEK	3.07565e-08	0.50512	0.541	0.518	0.000828672	1	DEK
RPL36AL	4.97709e-08	0.327837	0.836	0.795	0.00134098	1	RPL36AL
SKP1	5.07492e-08	0.355347	0.649	0.672	0.00136734	1	SKP1
TRIR	5.64047e-08	0.394824	0.598	0.64	0.00151971	1	TRIR
POLR2J3	1.64881e-07	0.749704	0.323	0.259	0.00444238	1	POLR2J3
LPIN2	1.67211e-07	0.711273	0.269	0.193	0.00450516	1	LPIN2
ICAM3	1.69391e-07	0.822593	0.337	0.281	0.00456389	1	ICAM3
ARPC4	2.01302e-07	0.507084	0.527	0.562	0.00542367	1	ARPC4
C19orf53	2.31972e-07	0.584861	0.496	0.532	0.00625003	1	C19orf53
BUB3	2.47723e-07	0.713649	0.422	0.405	0.0066744	1	BUB3
PSMA3-AS1	2.53841e-07	0.869916	0.371	0.334	0.00683924	1	PSMA3-AS1
MYH9	2.56862e-07	0.602774	0.516	0.543	0.00692062	1	MYH9
NAP1L1	2.74086e-07	0.663059	0.456	0.443	0.0073847	1	NAP1L1
VPS37B	2.9362e-07	0.860597	0.428	0.425	0.00791102	1	VPS37B
RPS4Y1	3.22047e-07	0.542747	0.524	0.491	0.00867691	1	RPS4Y1
C9orf16	3.40979e-07	0.603993	0.504	0.539	0.009187	1	C9orf16
SELENOH	3.91948e-07	0.584749	0.518	0.569	0.0105603	1	SELENOH
TLE5	4.3451e-07	0.458809	0.558	0.606	0.011707	1	TLE5
OST4	4.35136e-07	0.363072	0.62	0.661	0.0117239	1	OST4
MED10	5.28827e-07	0.765288	0.368	0.338	0.0142482	1	MED10
SUMO2	7.66817e-07	0.305138	0.657	0.678	0.0206604	1	SUMO2
PARK7	7.69489e-07	0.431889	0.595	0.628	0.0207323	1	PARK7
PPIG	8.67758e-07	0.624398	0.473	0.507	0.02338	1	PPIG
PAIP2	8.75098e-07	0.749316	0.377	0.348	0.0235778	1	PAIP2
KANSL1	1.11051e-06	0.846628	0.346	0.307	0.0299205	1	KANSL1
TMC6	1.20854e-06	0.675129	0.252	0.184	0.0325616	1	TMC6
FKBP1A	1.44144e-06	0.403512	0.541	0.571	0.0388368	1	FKBP1A
LDHA	1.49655e-06	0.347621	0.683	0.69	0.0403215	1	LDHA
RPL35A	1.77056e-06	0.255045	0.986	0.866	0.0477043	1	RPL35A
EIF3G	1.82596e-06	0.688594	0.499	0.557	0.0491968	1	EIF3G
UBL51	2.13915e-06	0.258714	0.629	0.68	0.0576351	1	UBL5
ENO1	2.16537e-06	0.394715	0.66	0.652	0.0583417	1	ENO1
PTGER4	2.26549e-06	0.838788	0.365	0.338	0.0610392	1	PTGER4
LINC01578	2.34182e-06	0.599401	0.493	0.539	0.0630957	1	LINC01578
MORF4L1	2.3769e-06	0.484927	0.518	0.572	0.0640408	1	MORF4L1
ODF2L	2.52304e-06	0.864059	0.323	0.278	0.0679784	1	ODF2L
RBM38	2.64935e-06	0.727303	0.255	0.192	0.0713814	1	RBM38
BTN3A2	3.93206e-06	0.74087	0.303	0.254	0.105942	1	BTN3A2
APRT1	3.97896e-06	0.368514	0.581	0.609	0.107205	1	APRT
PSMB10	4.18185e-06	0.489751	0.51	0.543	0.112672	1	PSMB10
PRPF38B	5.7284e-06	0.714654	0.439	0.469	0.15434	1	PRPF38B
CDC42SE2	6.27367e-06	0.630889	0.445	0.467	0.169032	1	CDC42SE2
SPCS2	6.85454e-06	0.34142	0.586	0.615	0.184682	1	SPCS2
LITAF	7.81016e-06	0.613865	0.484	0.511	0.210429	1	LITAF
PNN	8.90517e-06	0.572101	0.473	0.51	0.239932	1	PNN
LPIN1	9.63821e-06	0.739534	0.286	0.235	0.259682	1	LPIN1
UBE2L6	1.32089e-05	0.621261	0.272	0.217	0.355888	1	UBE2L6
PABPC1	1.38212e-05	0.320996	0.85	0.76	0.372384	1	PABPC1
CHMP4A	1.43189e-05	0.651861	0.411	0.426	0.385793	1	CHMP4A
TERF2IP	1.53696e-05	0.828908	0.337	0.311	0.414102	1	TERF2IP
DDX6	1.81343e-05	0.685167	0.425	0.448	0.488592	1	DDX6
PSME2	1.81764e-05	0.416929	0.609	0.635	0.489725	1	PSME2
SRRM2	1.97052e-05	0.360425	0.561	0.622	0.530918	1	SRRM2
SEPTIN9	2.71122e-05	0.750782	0.351	0.332	0.730485	1	SEPTIN9
SNHG32	2.80338e-05	0.273113	0.159	0.31	0.755314	1	SNHG32
SET	3.43691e-05	0.290998	0.64	0.624	0.926007	1	SET
GPBP1	3.92643e-05	0.528065	0.448	0.483	1	1	GPBP1
AC020916.1	4.75184e-05	0.786643	0.428	0.438	1	1	AC020916.1
SUN2	5.12129e-05	0.75419	0.28	0.238	1	1	SUN2
BRK1	5.2595e-05	0.44673	0.484	0.548	1	1	BRK1
CAP1	5.38247e-05	0.280437	0.578	0.618	1	1	CAP1
DNMT1	5.75055e-05	0.643691	0.266	0.22	1	1	DNMT1
RAP1B	5.7689e-05	0.390342	0.53	0.594	1	1	RAP1B
MOB4	5.85731e-05	0.282513	0.195	0.367	1	1	MOB4
TPP2	6.2061e-05	0.274149	0.139	0.273	1	1	TPP2
CDC42	6.27005e-05	0.25736	0.691	0.713	1	1	CDC42
ROCK1	7.60823e-05	0.738305	0.371	0.379	1	1	ROCK1
USP47	7.74733e-05	0.276971	0.173	0.327	1	1	USP47
BZW1	8.03802e-05	0.545254	0.493	0.556	1	1	BZW1
PPP1CA	8.11898e-05	0.258469	0.572	0.637	1	1	PPP1CA
FAM177A11	8.54551e-05	0.682979	0.496	0.566	1	1	FAM177A1
THUMPD1	8.66549e-05	0.32175	0.184	0.346	1	1	THUMPD1
DNAJC21	8.82857e-05	0.27295	0.21	0.385	1	1	DNAJC21
AGO2	9.77591e-05	0.254449	0.173	0.324	1	1	AGO2
UBE2M	0.000106863	0.687233	0.422	0.465	1	1	UBE2M
HNRNPC	0.000113154	0.351218	0.581	0.62	1	1	HNRNPC
RNF19A	0.000113437	0.761833	0.317	0.292	1	1	RNF19A
HNRNPDL	0.00012046	0.56238	0.473	0.535	1	1	HNRNPDL
TAX1BP1	0.00013444	0.451786	0.501	0.57	1	1	TAX1BP1
COMMD7	0.00016086	0.661955	0.357	0.361	1	1	COMMD7
THRAP3	0.000166544	0.53989	0.425	0.464	1	1	THRAP3
SCFD1	0.000186365	0.299469	0.187	0.344	1	1	SCFD1
GTF3A	0.000218123	0.733083	0.368	0.383	1	1	GTF3A
MPHOSPH10	0.000221416	0.257307	0.144	0.271	1	1	MPHOSPH10
TRAM1	0.000264899	0.269728	0.249	0.443	1	1	TRAM1
IFI27L2	0.000268885	0.626909	0.269	0.233	1	1	IFI27L2
ZFAS1	0.000315318	0.250285	0.595	0.642	1	1	ZFAS1
HCG18	0.000358981	0.662284	0.255	0.218	1	1	HCG18
SCAF11	0.000365322	0.616134	0.445	0.511	1	1	SCAF11
EML4	0.00038478	0.706698	0.394	0.426	1	1	EML4
CREBBP	0.000405131	0.262119	0.139	0.256	1	1	CREBBP
ATP6V1G1	0.000416998	0.40313	0.51	0.59	1	1	ATP6V1G1
CMC1	0.000433957	0.540546	0.193	0.345	1	1	CMC1
NKTR	0.000444767	0.71839	0.385	0.412	1	1	NKTR
AIP	0.000488379	0.598632	0.258	0.222	1	1	AIP
TMEM1601	0.000519573	0.605586	0.397	0.426	1	1	TMEM160
PDCD2	0.00052975	0.286094	0.187	0.333	1	1	PDCD2
FBXO7	0.000675643	0.31164	0.184	0.327	1	1	FBXO7
CTR9	0.000677627	0.282947	0.156	0.28	1	1	CTR9
C11orf58	0.000697924	0.625595	0.419	0.478	1	1	C11orf58
SNRNP40	0.000718164	0.275342	0.153	0.275	1	1	SNRNP40
TBCB	0.000733245	0.640137	0.346	0.351	1	1	TBCB
UBE2F	0.000733757	0.273586	0.153	0.274	1	1	UBE2F
EPB41	0.000740843	0.30072	0.164	0.291	1	1	EPB41
FIP1L1	0.000746333	0.26033	0.15	0.269	1	1	FIP1L1
ARF6	0.000747096	0.425487	0.496	0.575	1	1	ARF6
CMIP	0.000752017	0.259445	0.164	0.291	1	1	CMIP
HLA-F	0.000851762	0.672602	0.38	0.401	1	1	HLA-F
COPS3	0.000879288	0.250056	0.184	0.323	1	1	COPS3
ZNF652	0.000897802	0.271772	0.144	0.258	1	1	ZNF652
UBXN1	0.000924661	0.4712	0.439	0.498	1	1	UBXN1
LSM14A	0.000945958	0.256475	0.21	0.364	1	1	LSM14A
OTUD6B-AS1	0.000982796	0.263566	0.164	0.288	1	1	OTUD6B-AS1
WDR83OS	0.000989517	0.336883	0.501	0.587	1	1	WDR83OS
FBXO34	0.00102646	0.324695	0.195	0.341	1	1	FBXO34
2023-03-07	0.00112254	0.254235	0.187	0.327	1	1	2023-03-07
USP14	0.00117588	0.254191	0.195	0.34	1	1	USP14
NAP1L4	0.00126667	0.724837	0.377	0.413	1	1	NAP1L4
SERINC1	0.00146361	0.328997	0.198	0.341	1	1	SERINC1
RBM3	0.00146814	0.273075	0.615	0.647	1	1	RBM3
YIPF4	0.00165429	0.296869	0.207	0.354	1	1	YIPF4
WBP11	0.00168086	0.304065	0.181	0.312	1	1	WBP11
EPC1	0.00169318	0.681054	0.365	0.394	1	1	EPC1
UFD1	0.00184953	0.308261	0.212	0.364	1	1	UFD1
SELENOK	0.00186313	0.327439	0.575	0.628	1	1	SELENOK
GATAD2A	0.00186886	0.293313	0.17	0.293	1	1	GATAD2A
ASCC3	0.0019377	0.282167	0.147	0.256	1	1	ASCC3
UBAC2	0.00199244	0.262561	0.17	0.291	1	1	UBAC2
EMC7	0.00203121	0.27296	0.224	0.381	1	1	EMC7
TOP2B	0.00207302	0.277128	0.178	0.307	1	1	TOP2B
BBX	0.00209721	0.30012	0.19	0.323	1	1	BBX
TBCC	0.00212864	0.622003	0.261	0.24	1	1	TBCC
RBM5	0.00218938	0.252034	0.193	0.324	1	1	RBM5
BCLAF1	0.00224591	0.455202	0.462	0.544	1	1	BCLAF1
CRELD2	0.00224694	0.289953	0.212	0.36	1	1	CRELD2
AATF	0.00225965	0.315591	0.15	0.26	1	1	AATF
TNRC6B	0.00229381	0.263797	0.252	0.428	1	1	TNRC6B
ZNF292	0.00235316	0.361445	0.218	0.369	1	1	ZNF292
USP34	0.00236126	0.299945	0.181	0.309	1	1	USP34
WNK1	0.00245419	0.653364	0.297	0.292	1	1	WNK1
UBA2	0.00248352	0.272068	0.176	0.3	1	1	UBA2
METTL23	0.002526	0.294386	0.15	0.26	1	1	METTL23
FGFR1OP2	0.00256747	0.708469	0.278	0.267	1	1	FGFR1OP2
FUNDC2	0.00258335	0.303952	0.198	0.337	1	1	FUNDC2
TOMM6	0.00267953	0.416772	0.459	0.539	1	1	TOMM6
CNOT2	0.00274923	0.375249	0.229	0.389	1	1	CNOT2
MRPS30	0.00275508	0.289365	0.164	0.28	1	1	MRPS30
POLR2L	0.00283359	0.393196	0.504	0.598	1	1	POLR2L
PRPF6	0.00287262	0.296463	0.17	0.288	1	1	PRPF6
RBM26	0.00287768	0.335678	0.176	0.299	1	1	RBM26
LUC7L2	0.00289706	0.256342	0.235	0.395	1	1	LUC7L2
BIN1	0.00290161	0.730052	0.255	0.238	1	1	BIN1
CEP57	0.00296492	0.259515	0.173	0.294	1	1	CEP57
PPP1R2	0.00302136	0.726537	0.348	0.377	1	1	PPP1R2
UTRN	0.00321949	0.726813	0.286	0.281	1	1	UTRN
CRBN	0.00324397	0.281194	0.173	0.291	1	1	CRBN
IMP3	0.00326165	0.358994	0.224	0.379	1	1	IMP3
CNOT4	0.00334006	0.305331	0.147	0.251	1	1	CNOT4
SLU7	0.00366795	0.321929	0.176	0.295	1	1	SLU7
SETD2	0.00378766	0.28045	0.19	0.318	1	1	SETD2
HNRNPU	0.00386495	0.254127	0.595	0.638	1	1	HNRNPU
PCMTD1	0.00392675	0.320976	0.176	0.294	1	1	PCMTD1
DHX9	0.00411653	0.299129	0.218	0.364	1	1	DHX9
SPTY2D1	0.00428738	0.270784	0.167	0.279	1	1	SPTY2D1
PPP4R3A	0.00444076	0.314134	0.221	0.367	1	1	PPP4R3A
SAFB2	0.00445766	0.30428	0.176	0.292	1	1	SAFB2
DERL2	0.00451073	0.275762	0.204	0.339	1	1	DERL2
FNTA	0.00471539	0.290371	0.17	0.283	1	1	FNTA
ARMCX3	0.00482948	0.277462	0.17	0.281	1	1	ARMCX3
MARK3	0.00489535	0.326107	0.164	0.273	1	1	MARK3
CWC25	0.00495067	0.270199	0.181	0.299	1	1	CWC25
ATXN7L3B	0.00506478	0.295768	0.195	0.323	1	1	ATXN7L3B
EIF3B	0.00533298	0.293663	0.261	0.432	1	1	EIF3B
SNX17	0.00547868	0.263785	0.207	0.341	1	1	SNX17
ZNHIT3	0.0057672	0.260071	0.164	0.272	1	1	ZNHIT3
KLF13	0.00597818	0.32394	0.249	0.411	1	1	KLF13
HMGN4	0.00606844	0.290531	0.164	0.271	1	1	HMGN4
BIRC3	0.00611173	0.597627	0.258	0.23	1	1	BIRC3
TMEM9B1	0.00612957	0.25017	0.255	0.418	1	1	TMEM9B
SSR2	0.00626649	0.305607	0.521	0.617	1	1	SSR2
MBD4	0.0064358	0.305656	0.164	0.27	1	1	MBD4
RNASEH2B	0.00652027	0.276491	0.159	0.261	1	1	RNASEH2B
CITED2	0.00660846	0.292886	0.184	0.295	1	1	CITED2
FXR1	0.00679955	0.286807	0.178	0.292	1	1	FXR1
NUTM2B-AS1	0.00701527	0.284029	0.161	0.265	1	1	NUTM2B-AS1
SPSB3	0.00709678	0.256022	0.17	0.274	1	1	SPSB3
CDC40	0.00726352	0.344147	0.187	0.307	1	1	CDC40
PRDM2	0.00729342	0.694608	0.252	0.24	1	1	PRDM2
MAPRE1	0.00737883	0.258792	0.238	0.389	1	1	MAPRE1
RSL24D1	0.00750784	0.598621	0.402	0.474	1	1	RSL24D1
IFT20	0.00783353	0.297438	0.178	0.292	1	1	IFT20
CDK2AP2	0.00820908	0.477574	0.428	0.5	1	1	CDK2AP2
DENND1B	0.00852482	0.284789	0.19	0.307	1	1	DENND1B
MRPL33	0.00883454	0.279291	0.246	0.402	1	1	MRPL33
SF3A1	0.00894835	0.304607	0.156	0.254	1	1	SF3A1
SIRT7	0.00925198	0.557272	0.303	0.309	1	1	SIRT7
CEP350	0.00943957	0.345599	0.215	0.349	1	1	CEP350
DNAJC1	0.00952082	0.329599	0.235	0.384	1	1	DNAJC1
TBC1D15	0.00965971	0.253773	0.159	0.257	1	1	TBC1D15
CA4	9.9718e-180	2.82767	0.799	0.18	2.6867e-175	2	CA4
CEACAM1	1.63371e-173	2.50325	0.868	0.265	4.40171e-169	2	CEACAM1
DHRS9	5.50382e-171	2.2675	0.704	0.135	1.4829e-166	2	DHRS9
GUCA2B	5.81378e-160	3.12424	0.677	0.131	1.56641e-155	2	GUCA2B
GUCA2A	3.32329e-158	2.94706	0.907	0.338	8.95395e-154	2	GUCA2A
CEACAM7	5.58756e-157	2.39787	0.865	0.275	1.50546e-152	2	CEACAM7
AQP8	1.54723e-134	3.11759	0.796	0.265	4.16871e-130	2	AQP8
PRAP1	3.08057e-130	2.67412	0.814	0.304	8.29998e-126	2	PRAP1
TMIGD1	1.45927e-128	1.26728	0.401	0.043	3.93171e-124	2	TMIGD1
C11orf86	4.72904e-125	0.886963	0.278	0.017	1.27415e-120	2	C11orf86
EMP1	4.63108e-124	2.07166	0.743	0.245	1.24775e-119	2	EMP1
SLC26A31	3.09217e-122	2.21206	0.883	0.39	8.33124e-118	2	SLC26A3
CEACAM5	6.03609e-118	2.12255	0.91	0.582	1.6263e-113	2	CEACAM5
ABCG2	3.89716e-117	1.06048	0.308	0.026	1.05001e-112	2	ABCG2
PHGR11	2.287e-115	1.96385	1	0.97	6.16187e-111	2	PHGR1
SDCBP2	5.18218e-115	1.92744	0.859	0.43	1.39624e-110	2	SDCBP2
TRIM31	1.83168e-112	1.99066	0.551	0.119	4.93509e-108	2	TRIM31
MYO15B	5.34929e-107	1.7325	0.611	0.16	1.44126e-102	2	MYO15B
PLAC8	1.69344e-106	1.9213	0.91	0.576	4.56264e-102	2	PLAC8
LYPD8	3.58898e-105	1.88859	0.674	0.196	9.66979e-101	2	LYPD8
CDA	3.82069e-105	1.43936	0.5	0.101	1.02941e-100	2	CDA
CLCA4	9.6206e-102	2.71166	0.587	0.159	2.59208e-97	2	CLCA4
KRT201	1.17577e-100	1.62177	0.934	0.586	3.16788e-96	2	KRT20
TSPAN1	6.62813e-99	1.90511	0.907	0.622	1.78582e-94	2	TSPAN1
CDHR5	4.0277e-98	1.87945	0.802	0.4	1.08518e-93	2	CDHR5
CDHR2	5.4969e-96	1.38743	0.467	0.097	1.48103e-91	2	CDHR2
S100A61	3.81998e-94	1.43384	0.991	0.943	1.02922e-89	2	S100A6
LMO7	9.10537e-94	2.20968	0.802	0.445	2.45326e-89	2	LMO7
IFI27	4.7002e-91	1.808	0.955	0.679	1.26637e-86	2	IFI27
C19orf33	6.35164e-90	1.9076	0.859	0.544	1.71132e-85	2	C19orf33
RHOF	5.70261e-88	1.41725	0.536	0.136	1.53645e-83	2	RHOF
SFN	6.29354e-88	1.77434	0.907	0.62	1.69567e-83	2	SFN
DST	1.07695e-87	1.99414	0.731	0.346	2.90164e-83	2	DST
ANPEP	4.08637e-87	2.02092	0.725	0.281	1.10099e-82	2	ANPEP
RSAD2	1.71282e-86	1.43153	0.323	0.047	4.61484e-82	2	RSAD2
NEAT1	1.74127e-85	2.28098	0.922	0.821	4.69149e-81	2	NEAT1
LINC01559	4.25404e-85	1.20034	0.353	0.058	1.14616e-80	2	LINC01559
FXYD31	1.61862e-84	1.44956	0.943	0.751	4.36105e-80	2	FXYD3
CEACAM6	3.40747e-84	1.61377	0.524	0.138	9.18076e-80	2	CEACAM6
SECTM1	1.67363e-83	1.02802	0.26	0.028	4.50925e-79	2	SECTM1
FTH1	4.23691e-80	1.34885	0.994	0.988	1.14155e-75	2	FTH1
CLDN4	5.00792e-78	1.20065	0.976	0.745	1.34928e-73	2	CLDN4
FABP11	2.49069e-76	1.21915	0.985	0.889	6.71067e-72	2	FABP1
SLC51A	3.24135e-76	0.936967	0.323	0.051	8.73317e-72	2	SLC51A
CYP3A5	1.01035e-73	1.95411	0.766	0.431	2.7222e-69	2	CYP3A5
PLAUR	2.30389e-73	1.79854	0.704	0.325	6.20737e-69	2	PLAUR
HSD17B2	4.69986e-73	1.28203	0.485	0.134	1.26628e-68	2	HSD17B2
HPGD	2.82294e-71	1.65232	0.641	0.265	7.60584e-67	2	HPGD
CLDN23	7.51996e-71	1.86789	0.677	0.338	2.0261e-66	2	CLDN23
PRSS3	8.82938e-70	1.47206	0.787	0.484	2.3789e-65	2	PRSS3
MALAT11	1.01135e-68	2.05345	0.997	0.993	2.72489e-64	2	MALAT1
MS4A12	2.54548e-68	1.35052	0.572	0.189	6.85829e-64	2	MS4A12
MISP	3.70525e-68	1.57979	0.787	0.527	9.98305e-64	2	MISP
SLC20A1	3.29317e-67	1.57653	0.749	0.439	8.87278e-63	2	SLC20A1
GPRC5A	1.75804e-66	1.71594	0.716	0.381	4.7367e-62	2	GPRC5A
SELENOP	3.46334e-65	1.85247	0.527	0.173	9.33128e-61	2	SELENOP
OASL	3.98258e-65	1.19563	0.479	0.143	1.07303e-60	2	OASL
IL321	1.15722e-64	1.49926	0.793	0.381	3.11789e-60	2	IL32
MYH14	2.12007e-64	1.44138	0.692	0.37	5.7121e-60	2	MYH14
POLD4	1.46555e-60	1.43214	0.79	0.583	3.94863e-56	2	POLD4
ETNK11	7.80218e-60	1.42447	0.787	0.543	2.10214e-55	2	ETNK1
CLDN71	1.08738e-59	1.04617	0.937	0.702	2.92973e-55	2	CLDN7
SLC17A4	4.03894e-59	0.883585	0.35	0.081	1.08821e-54	2	SLC17A4
MUC12	1.60542e-58	1.81756	0.665	0.359	4.32549e-54	2	MUC12
HHLA2	2.98677e-57	0.898167	0.374	0.095	8.04724e-53	2	HHLA2
UPP1	6.0183e-57	1.51864	0.617	0.291	1.62151e-52	2	UPP1
AC254629.1	1.92593e-56	1.32484	0.425	0.134	5.18904e-52	2	AC254629.1
LINC011331	5.33176e-56	1.10515	0.593	0.26	1.43654e-51	2	LINC01133
AK1	2.2776e-55	1.28086	0.53	0.202	6.13654e-51	2	AK1
MXD1	3.63965e-55	1.57953	0.653	0.36	9.8063e-51	2	MXD1
TMEM541	2.18063e-54	1.12594	0.829	0.652	5.87527e-50	2	TMEM54
KRT81	5.87185e-54	1.01897	0.961	0.854	1.58205e-49	2	KRT8
SULT1A2	1.28403e-53	0.676501	0.278	0.055	3.45956e-49	2	SULT1A2
SLC51B	1.03947e-52	1.0624	0.449	0.146	2.80063e-48	2	SLC51B
RHOC	1.32801e-52	1.34096	0.757	0.539	3.57805e-48	2	RHOC
PPDPF1	1.45177e-52	0.993598	0.895	0.809	3.9115e-48	2	PPDPF
AGPAT21	1.29754e-50	1.31765	0.722	0.494	3.49597e-46	2	AGPAT2
GCNT31	1.92977e-50	1.27495	0.575	0.27	5.19937e-46	2	GCNT3
CDKN2B-AS1	3.64764e-50	0.892241	0.434	0.139	9.82782e-46	2	CDKN2B-AS1
CLDN3	6.91884e-50	1.07287	0.931	0.761	1.86414e-45	2	CLDN3
CD177	7.28528e-49	1.24735	0.299	0.07	1.96287e-44	2	CD177
PLCG2	2.11787e-48	2.59971	0.371	0.113	5.70618e-44	2	PLCG2
DSC2	7.62723e-47	1.34762	0.671	0.444	2.05501e-42	2	DSC2
ENTPD8	1.27623e-46	1.10676	0.368	0.11	3.43855e-42	2	ENTPD8
CTSD	2.45129e-46	1.19568	0.79	0.652	6.60451e-42	2	CTSD
SMIM22	8.06035e-46	1.33371	0.787	0.604	2.1717e-41	2	SMIM22
MALL	2.13245e-45	1.08974	0.608	0.31	5.74545e-41	2	MALL
LGALS31	5.13159e-45	0.77668	0.958	0.864	1.3826e-40	2	LGALS3
MUC13	6.29379e-45	1.21988	0.743	0.519	1.69574e-40	2	MUC13
RCAN1	6.33651e-45	1.37445	0.542	0.266	1.70725e-40	2	RCAN1
CA21	5.17809e-44	0.935619	0.886	0.671	1.39513e-39	2	CA2
SERINC2	5.90299e-44	1.25809	0.707	0.489	1.59044e-39	2	SERINC2
GPA33	2.44758e-43	1.15571	0.674	0.451	6.59451e-39	2	GPA33
BLOC1S11	8.61436e-43	0.891344	0.811	0.66	2.32097e-38	2	BLOC1S1
CYSTM1	1.58244e-42	1.02554	0.805	0.64	4.26357e-38	2	CYSTM1
PKIB1	2.08127e-42	1.14163	0.689	0.446	5.60756e-38	2	PKIB
MIER3	3.2283e-42	1.15147	0.515	0.242	8.69801e-38	2	MIER3
ELF3	8.42519e-42	0.961892	0.901	0.7	2.27e-37	2	ELF3
MT-CO1	9.96704e-42	0.547598	1	1	2.68542e-37	2	MT-CO1
TMPRSS2	2.93241e-41	1.30624	0.641	0.425	7.9008e-37	2	TMPRSS2
SLC6A8	4.21412e-41	0.824367	0.383	0.131	1.13541e-36	2	SLC6A8
CGN	8.56726e-41	1.23716	0.509	0.25	2.30828e-36	2	CGN
GDPD3	1.00289e-40	0.804204	0.374	0.124	2.7021e-36	2	GDPD3
COL17A1	1.43189e-40	0.711026	0.332	0.104	3.85793e-36	2	COL17A1
MEP1A	3.03743e-40	0.879432	0.38	0.133	8.18375e-36	2	MEP1A
TMEM37	8.62593e-40	0.9661	0.371	0.129	2.32409e-35	2	TMEM37
USP53	8.90691e-40	1.67897	0.611	0.387	2.39979e-35	2	USP53
RIOK3	3.21469e-39	1.23677	0.674	0.475	8.66134e-35	2	RIOK3
MYL6	4.5022e-39	0.65539	0.937	0.931	1.21303e-34	2	MYL6
HIST1H1C	8.38876e-39	1.54759	0.518	0.258	2.26018e-34	2	HIST1H1C
CLTB1	8.61235e-39	1.03468	0.74	0.604	2.32043e-34	2	CLTB
SPATS2L	9.91803e-37	1.32199	0.611	0.379	2.67221e-32	2	SPATS2L
SLC22A18	1.75927e-36	0.994105	0.596	0.359	4.73999e-32	2	SLC22A18
AREG	4.60281e-36	1.01352	0.817	0.617	1.24014e-31	2	AREG
VILL	6.01051e-36	0.985586	0.488	0.241	1.61941e-31	2	VILL
ADIRF1	1.28211e-35	1.17811	0.644	0.396	3.4544e-31	2	ADIRF
FLNB	2.2242e-35	1.24798	0.593	0.382	5.99267e-31	2	FLNB
MYL12B	6.99355e-35	0.845102	0.85	0.813	1.88427e-30	2	MYL12B
PRDM1	2.4958e-34	0.97772	0.437	0.189	6.72444e-30	2	PRDM1
ST14	3.80012e-34	1.15814	0.671	0.502	1.02387e-29	2	ST14
ISG151	5.89222e-34	1.19581	0.47	0.205	1.58754e-29	2	ISG15
CST31	1.03814e-33	0.611756	0.865	0.737	2.79705e-29	2	CST3
CLIC5	1.32837e-33	0.837444	0.341	0.123	3.57904e-29	2	CLIC5
SQSTM1	1.33591e-33	1.11056	0.772	0.621	3.59934e-29	2	SQSTM1
LAMB3	1.88344e-33	1.24275	0.512	0.285	5.07456e-29	2	LAMB3
SRI1	2.42596e-33	0.904103	0.862	0.743	6.53627e-29	2	SRI
BSG	3.70956e-33	0.81974	0.79	0.704	9.99467e-29	2	BSG
ASS1	2.27882e-32	1.15279	0.56	0.334	6.13982e-28	2	ASS1
AMN1	2.31032e-32	1.01953	0.647	0.468	6.22469e-28	2	AMN
HMOX1	2.48232e-32	0.715429	0.269	0.079	6.68813e-28	2	HMOX1
CDKN2B	3.95575e-32	0.812651	0.416	0.183	1.0658e-27	2	CDKN2B
ITPRID2	8.66711e-32	1.43963	0.587	0.406	2.33518e-27	2	ITPRID2
TMCC3	1.42634e-31	0.810372	0.335	0.125	3.84298e-27	2	TMCC3
ARL14	1.76208e-31	1.1671	0.754	0.533	4.74756e-27	2	ARL14
PTPRH	2.5215e-31	0.765267	0.35	0.136	6.79367e-27	2	PTPRH
SCNN1B	3.02885e-31	0.655198	0.257	0.076	8.16063e-27	2	SCNN1B
SLC26A2	4.51537e-31	1.11918	0.743	0.559	1.21658e-26	2	SLC26A2
TRIM15	5.65667e-31	0.922932	0.413	0.195	1.52408e-26	2	TRIM15
LAMA3	6.0735e-31	1.49926	0.578	0.358	1.63638e-26	2	LAMA3
PDE9A	7.67434e-31	0.979855	0.383	0.164	2.0677e-26	2	PDE9A
MXI1	2.26667e-30	0.772445	0.392	0.166	6.10708e-26	2	MXI1
C1QTNF12	3.51162e-30	0.505741	0.269	0.084	9.46136e-26	2	C1QTNF12
TJP3	5.24638e-30	1.06627	0.515	0.3	1.41353e-25	2	TJP3
PLEC	1.21707e-29	1.34367	0.515	0.311	3.27916e-25	2	PLEC
SEMA3B	2.79862e-29	0.64911	0.281	0.094	7.54033e-25	2	SEMA3B
PLS1	4.41933e-29	1.0976	0.605	0.435	1.1907e-24	2	PLS1
CDKN1A	6.26278e-29	1.0251	0.602	0.41	1.68738e-24	2	CDKN1A
MGLL1	1.23341e-28	0.962487	0.629	0.445	3.32318e-24	2	MGLL
SGK1	3.23883e-28	0.899627	0.446	0.219	8.72637e-24	2	SGK1
SMPD1	3.96653e-28	0.755188	0.341	0.137	1.0687e-23	2	SMPD1
EZR	5.84223e-28	0.664487	0.847	0.755	1.57407e-23	2	EZR
HIST1H2AC	1.80485e-27	0.808185	0.383	0.169	4.8628e-23	2	HIST1H2AC
PRSS8	2.00852e-27	1.03382	0.59	0.407	5.41156e-23	2	PRSS8
AL121944.1	2.01028e-27	1.64834	0.494	0.293	5.41631e-23	2	AL121944.1
FBLIM1	2.23689e-27	1.13255	0.503	0.305	6.02685e-23	2	FBLIM1
XDH	2.34703e-27	0.782312	0.299	0.112	6.32361e-23	2	XDH
AOC11	2.98359e-27	0.96355	0.602	0.438	8.03868e-23	2	AOC1
FCGRT	4.83721e-27	0.981247	0.713	0.579	1.30329e-22	2	FCGRT
CHP11	5.11153e-27	0.888364	0.653	0.487	1.3772e-22	2	CHP1
KRT181	5.31961e-27	0.632763	0.928	0.796	1.43326e-22	2	KRT18
CFDP1	7.85705e-27	1.1994	0.596	0.423	2.11692e-22	2	CFDP1
PDLIM2	1.26991e-26	0.596008	0.299	0.107	3.42151e-22	2	PDLIM2
PRR131	1.57652e-26	0.839516	0.728	0.641	4.24762e-22	2	PRR13
PLCD3	1.66991e-26	0.586471	0.395	0.184	4.49924e-22	2	PLCD3
MAP2K21	2.40102e-26	0.878845	0.707	0.61	6.46908e-22	2	MAP2K2
KRT191	3.64638e-26	1.17802	0.772	0.708	9.82445e-22	2	KRT19
AHNAK	1.14662e-25	1.18254	0.608	0.447	3.08934e-21	2	AHNAK
HRCT1	1.59749e-25	0.620139	0.344	0.147	4.3041e-21	2	HRCT1
RETSAT	2.08506e-25	1.03997	0.485	0.291	5.61777e-21	2	RETSAT
SPINT1	2.94016e-25	0.976736	0.617	0.467	7.92166e-21	2	SPINT1
RRBP1	4.24297e-25	1.08813	0.71	0.578	1.14318e-20	2	RRBP1
SLC16A3	7.34727e-25	0.714013	0.383	0.176	1.97958e-20	2	SLC16A3
APPL2	1.07186e-24	0.757889	0.383	0.185	2.88791e-20	2	APPL2
LAMC2	1.13237e-24	1.10861	0.353	0.165	3.05095e-20	2	LAMC2
RAP2B	1.68347e-24	1.27948	0.566	0.412	4.53576e-20	2	RAP2B
ACAA21	1.71834e-24	0.737742	0.698	0.559	4.62972e-20	2	ACAA2
MPST1	2.23225e-24	0.733801	0.707	0.596	6.01435e-20	2	MPST
TICAM1	2.42675e-24	0.873367	0.371	0.179	6.5384e-20	2	TICAM1
VMP1	7.71172e-24	1.0638	0.701	0.58	2.07777e-19	2	VMP1
MUC20	8.1809e-24	1.00273	0.38	0.19	2.20418e-19	2	MUC20
H2AFJ1	1.07129e-23	0.928384	0.683	0.561	2.88638e-19	2	H2AFJ
INF2	1.30888e-23	0.974848	0.494	0.309	3.5265e-19	2	INF2
SULT1A11	1.83743e-23	0.681416	0.473	0.268	4.95058e-19	2	SULT1A1
LLGL2	2.93707e-23	0.968687	0.647	0.516	7.91335e-19	2	LLGL2
ESPN	3.00977e-23	0.676789	0.362	0.171	8.10921e-19	2	ESPN
MDK	3.39664e-23	0.954633	0.44	0.236	9.15157e-19	2	MDK
EPCAM1	4.94045e-23	0.765746	0.937	0.781	1.3311e-18	2	EPCAM
FBXO32	5.02245e-23	0.917255	0.488	0.297	1.3532e-18	2	FBXO32
EPS8L1	5.32303e-23	0.914247	0.296	0.122	1.43418e-18	2	EPS8L1
NDRG1	6.83764e-23	0.990539	0.587	0.434	1.84227e-18	2	NDRG1
C1orf115	7.57999e-23	0.815183	0.317	0.14	2.04228e-18	2	C1orf115
PHLPP2	9.37573e-23	0.640777	0.272	0.107	2.5261e-18	2	PHLPP2
LRP10	1.19399e-22	0.960588	0.578	0.429	3.21696e-18	2	LRP10
SH3BGRL31	1.67891e-22	0.543987	0.892	0.835	4.52349e-18	2	SH3BGRL3
TST1	1.78923e-22	0.639729	0.722	0.612	4.82073e-18	2	TST
ISG201	2.57023e-22	1.01377	0.497	0.293	6.92496e-18	2	ISG20
EFHD2	3.19055e-22	0.987868	0.656	0.548	8.59629e-18	2	EFHD2
OAS1	3.55411e-22	0.598445	0.365	0.177	9.57584e-18	2	OAS1
C4orf481	8.93525e-22	0.83397	0.641	0.508	2.40743e-17	2	C4orf48
PAG1	1.36387e-21	0.800551	0.368	0.186	3.67469e-17	2	PAG1
CSTB1	1.52341e-21	0.576919	0.784	0.721	4.10453e-17	2	CSTB
BTNL3	1.82879e-21	0.635404	0.287	0.12	4.9273e-17	2	BTNL3
TCF7L2	2.45114e-21	0.920069	0.53	0.382	6.6041e-17	2	TCF7L2
KLF6	4.5618e-21	0.623281	0.907	0.839	1.22909e-16	2	KLF6
FRMD1	8.25581e-21	0.8117	0.299	0.131	2.22436e-16	2	FRMD1
ARRDC4	1.55006e-20	0.984326	0.386	0.207	4.17632e-16	2	ARRDC4
S100A141	2.44679e-20	0.616885	0.766	0.63	6.59239e-16	2	S100A14
ITM2C	3.47241e-20	0.665868	0.784	0.738	9.35572e-16	2	ITM2C
IFNGR2	5.30691e-20	0.75146	0.407	0.225	1.42984e-15	2	IFNGR2
SIRT6	5.58888e-20	0.651407	0.371	0.196	1.50581e-15	2	SIRT6
SLC44A4	5.70738e-20	0.769771	0.629	0.509	1.53774e-15	2	SLC44A4
PDCD6IP	8.38644e-20	0.860433	0.581	0.462	2.25956e-15	2	PDCD6IP
ATP1B1	1.54774e-19	0.711214	0.746	0.632	4.17008e-15	2	ATP1B1
VAMP8	1.68982e-19	0.78458	0.695	0.661	4.55288e-15	2	VAMP8
SCIN	2.12764e-19	0.677543	0.341	0.172	5.73251e-15	2	SCIN
ELOB	2.12906e-19	0.666137	0.766	0.759	5.73633e-15	2	ELOB
PPP1R14D1	2.33216e-19	0.834395	0.554	0.405	6.28355e-15	2	PPP1R14D
TPRN	3.04052e-19	0.900295	0.491	0.337	8.19207e-15	2	TPRN
MAPK31	3.76186e-19	0.674145	0.545	0.401	1.01356e-14	2	MAPK3
COBL	3.7919e-19	0.504585	0.251	0.101	1.02165e-14	2	COBL
CTSA1	6.26364e-19	0.906101	0.575	0.452	1.68761e-14	2	CTSA
BICDL2	1.0177e-18	0.806118	0.467	0.313	2.74199e-14	2	BICDL2
TMEM171	1.35532e-18	0.750394	0.392	0.225	3.65163e-14	2	TMEM171
B4GALT1	1.605e-18	0.953111	0.488	0.32	4.32435e-14	2	B4GALT1
UGP21	2.051e-18	0.733593	0.647	0.55	5.526e-14	2	UGP2
VDAC21	2.86357e-18	0.720397	0.698	0.653	7.71533e-14	2	VDAC2
ABHD3	2.94846e-18	0.910701	0.422	0.261	7.94405e-14	2	ABHD3
HLA-A1	3.61044e-18	0.616526	0.919	0.902	9.7276e-14	2	HLA-A
ERBIN	4.05132e-18	1.00806	0.485	0.336	1.09155e-13	2	ERBIN
C2orf881	6.73674e-18	0.704378	0.422	0.254	1.81508e-13	2	C2orf88
S100A101	6.94278e-18	0.533931	0.925	0.883	1.87059e-13	2	S100A10
EPS8	7.97009e-18	0.937427	0.518	0.399	2.14738e-13	2	EPS8
RFK	1.1466e-17	0.892713	0.485	0.338	3.08928e-13	2	RFK
PLPP1	2.04038e-17	0.589623	0.347	0.181	5.49738e-13	2	PLPP1
TENT5A	2.73385e-17	1.09809	0.53	0.393	7.36582e-13	2	TENT5A
PEX26	2.84858e-17	0.795166	0.38	0.222	7.67492e-13	2	PEX26
PNPLA2	3.26038e-17	0.947677	0.446	0.29	8.78444e-13	2	PNPLA2
ACTN4	3.5579e-17	0.688476	0.713	0.617	9.58605e-13	2	ACTN4
MIR22HG	6.00648e-17	0.813056	0.458	0.306	1.61832e-12	2	MIR22HG
LGALS3BP	8.72905e-17	0.663217	0.635	0.523	2.35187e-12	2	LGALS3BP
CHMP2A1	1.09105e-16	0.664341	0.659	0.598	2.9396e-12	2	CHMP2A
ACOX1	1.65714e-16	0.772301	0.458	0.312	4.46483e-12	2	ACOX1
RND3	2.15257e-16	0.875456	0.539	0.4	5.79967e-12	2	RND3
SGK2	2.59932e-16	0.595773	0.272	0.129	7.00335e-12	2	SGK2
SPAG9	2.93003e-16	1.02688	0.53	0.418	7.89438e-12	2	SPAG9
AC009133.1	3.18195e-16	0.571483	0.29	0.141	8.57312e-12	2	AC009133.1
CD2AP1	3.43211e-16	0.815141	0.554	0.452	9.24715e-12	2	CD2AP
EPS8L2	4.16632e-16	0.8131	0.449	0.304	1.12253e-11	2	EPS8L2
CTSZ1	4.40184e-16	0.666379	0.62	0.534	1.18599e-11	2	CTSZ
MAL2	6.78415e-16	0.800154	0.563	0.458	1.82785e-11	2	MAL2
CAMK2N11	1.00252e-15	0.548892	0.731	0.609	2.7011e-11	2	CAMK2N1
DNM2	2.295e-15	0.771976	0.551	0.427	6.18343e-11	2	DNM2
ECE1	2.38866e-15	0.578404	0.314	0.166	6.43576e-11	2	ECE1
TNIP1	2.43531e-15	0.675572	0.5	0.355	6.56145e-11	2	TNIP1
FSIP2	2.78647e-15	0.657847	0.272	0.131	7.50759e-11	2	FSIP2
TAX1BP31	2.87749e-15	0.666626	0.479	0.341	7.75281e-11	2	TAX1BP3
FHL2	4.41426e-15	0.768385	0.554	0.435	1.18933e-10	2	FHL2
CHP21	4.56153e-15	0.594254	0.536	0.391	1.22901e-10	2	CHP2
ATP1B3	4.68489e-15	0.725209	0.614	0.537	1.26225e-10	2	ATP1B3
EDN3	4.77514e-15	0.45343	0.263	0.125	1.28657e-10	2	EDN3
PIGR1	5.12691e-15	0.483187	0.964	0.864	1.38134e-10	2	PIGR
MIDN	5.84875e-15	0.846793	0.596	0.516	1.57583e-10	2	MIDN
MAST2	1.20819e-14	0.57517	0.278	0.143	3.25523e-10	2	MAST2
TNFRSF1A	1.44248e-14	0.777164	0.437	0.306	3.88648e-10	2	TNFRSF1A
UBB	1.5893e-14	0.540008	0.874	0.851	4.28204e-10	2	UBB
PRDX61	1.91951e-14	0.723475	0.659	0.633	5.17173e-10	2	PRDX6
CD55	2.28895e-14	0.946233	0.641	0.567	6.16712e-10	2	CD55
DDAH2	2.43219e-14	0.835067	0.503	0.381	6.55306e-10	2	DDAH2
TSPAN81	3.81773e-14	0.531132	0.895	0.75	1.02861e-09	2	TSPAN8
LSR	3.99091e-14	0.725702	0.539	0.443	1.07527e-09	2	LSR
AC023157.3	4.62429e-14	0.84894	0.293	0.159	1.24592e-09	2	AC023157.3
CAPN8	4.63154e-14	0.77085	0.302	0.166	1.24787e-09	2	CAPN8
NABP1	5.84898e-14	0.890465	0.431	0.301	1.57589e-09	2	NABP1
TMEM45B1	6.18078e-14	0.667027	0.494	0.39	1.66529e-09	2	TMEM45B
GK	7.83962e-14	0.503132	0.254	0.124	2.11223e-09	2	GK
HSPB1	7.90628e-14	0.738039	0.635	0.545	2.13019e-09	2	HSPB1
MIR222HG	9.53103e-14	1.24522	0.317	0.184	2.56795e-09	2	MIR222HG
HIGD1A1	1.54801e-13	0.727683	0.59	0.525	4.17081e-09	2	HIGD1A
TP53INP2	2.26068e-13	0.710987	0.413	0.278	6.09095e-09	2	TP53INP2
DOK4	3.22173e-13	0.533697	0.341	0.202	8.6803e-09	2	DOK4
TM4SF1	3.75425e-13	1.12741	0.32	0.185	1.01151e-08	2	TM4SF1
DHRS111	4.58388e-13	0.658145	0.53	0.427	1.23504e-08	2	DHRS11
STAP21	4.629e-13	0.641293	0.557	0.465	1.24719e-08	2	STAP2
RALGPS2	4.84862e-13	0.843638	0.311	0.18	1.30636e-08	2	RALGPS2
JUP	4.94731e-13	0.782196	0.557	0.455	1.33295e-08	2	JUP
GNA11	6.35224e-13	0.748459	0.497	0.395	1.71148e-08	2	GNA11
ADM	6.47409e-13	0.894729	0.482	0.359	1.74431e-08	2	ADM
ACAA1	6.64744e-13	0.711644	0.482	0.372	1.79102e-08	2	ACAA1
SLC20A2	6.70595e-13	0.604483	0.311	0.18	1.80678e-08	2	SLC20A2
APLP2	7.56608e-13	0.694055	0.59	0.519	2.03853e-08	2	APLP2
PADI21	8.55041e-13	0.586554	0.374	0.236	2.30374e-08	2	PADI2
HK2	1.05561e-12	0.640889	0.404	0.279	2.84414e-08	2	HK2
MTRNR2L12	1.09466e-12	1.11226	0.704	0.655	2.94935e-08	2	MTRNR2L12
UBC	1.52775e-12	0.381951	0.952	0.937	4.11621e-08	2	UBC
ANXA11	1.77415e-12	0.643615	0.62	0.581	4.78009e-08	2	ANXA11
PDLIM1	1.96951e-12	0.513794	0.686	0.599	5.30644e-08	2	PDLIM1
FBXW5	2.19751e-12	0.634675	0.563	0.479	5.92074e-08	2	FBXW5
NLN	3.21927e-12	0.857268	0.26	0.142	8.67369e-08	2	NLN
NBL1	5.16874e-12	0.595712	0.611	0.526	1.39261e-07	2	NBL1
PKP3	5.23798e-12	0.709736	0.479	0.378	1.41127e-07	2	PKP3
SPINT2	6.16926e-12	0.630867	0.713	0.639	1.66218e-07	2	SPINT2
CDH171	6.54539e-12	0.654039	0.602	0.528	1.76352e-07	2	CDH17
CAST1	6.97255e-12	0.609533	0.674	0.636	1.87862e-07	2	CAST
SHROOM1	7.40703e-12	0.536015	0.26	0.14	1.99568e-07	2	SHROOM1
ANKRD40CL	7.51183e-12	0.445279	0.308	0.178	2.02391e-07	2	ANKRD40CL
TP53I31	8.52648e-12	0.495521	0.44	0.324	2.29729e-07	2	TP53I3
ETHE1	1.25376e-11	0.502817	0.665	0.615	3.37801e-07	2	ETHE1
CAPN2	1.50937e-11	0.711502	0.521	0.454	4.06671e-07	2	CAPN2
TXNIP	1.8191e-11	0.75222	0.665	0.617	4.9012e-07	2	TXNIP
CLIP2	1.93295e-11	0.623528	0.269	0.151	5.20795e-07	2	CLIP2
PLIN3	2.23099e-11	0.715655	0.419	0.311	6.01097e-07	2	PLIN3
SLC9A3R1	2.30841e-11	0.687617	0.479	0.381	6.21955e-07	2	SLC9A3R1
CHMP4B	4.69159e-11	0.680306	0.494	0.409	1.26405e-06	2	CHMP4B
TSPAN3	4.71321e-11	0.609301	0.578	0.533	1.26988e-06	2	TSPAN3
TYMP	6.267e-11	0.573086	0.371	0.24	1.68852e-06	2	TYMP
PDGFA	6.35054e-11	0.611647	0.404	0.282	1.71103e-06	2	PDGFA
SCNN1A	6.65274e-11	0.613551	0.356	0.229	1.79245e-06	2	SCNN1A
CD151	7.3143e-11	0.558561	0.626	0.54	1.97069e-06	2	CD151
STK24	8.84634e-11	0.751149	0.503	0.423	2.38347e-06	2	STK24
TJP1	9.36774e-11	0.796632	0.401	0.299	2.52395e-06	2	TJP1
EDF1	9.55421e-11	0.418321	0.754	0.769	2.57419e-06	2	EDF1
SMPDL3A	1.13297e-10	0.603831	0.305	0.186	3.05256e-06	2	SMPDL3A
CES21	1.16293e-10	0.496023	0.593	0.49	3.13327e-06	2	CES2
GIPC1	1.24301e-10	0.58637	0.542	0.465	3.34904e-06	2	GIPC1
ACVRL1	1.26184e-10	0.53224	0.296	0.179	3.39976e-06	2	ACVRL1
ZBTB7B	1.38829e-10	0.443711	0.311	0.195	3.74047e-06	2	ZBTB7B
GRN	1.51763e-10	0.565189	0.581	0.537	4.08894e-06	2	GRN
ERRFI1	1.91185e-10	0.722612	0.53	0.434	5.1511e-06	2	ERRFI1
BNIP5	2.10029e-10	0.738817	0.32	0.206	5.6588e-06	2	BNIP5
ABCC3	2.45593e-10	0.780027	0.461	0.372	6.61702e-06	2	ABCC3
MVP1	2.93938e-10	0.546326	0.59	0.535	7.91957e-06	2	MVP
PLOD2	6.7955e-10	0.606055	0.323	0.214	1.83091e-05	2	PLOD2
TNFSF10	8.37189e-10	0.896804	0.485	0.405	2.25564e-05	2	TNFSF10
ARL4A	9.35353e-10	0.625529	0.557	0.495	2.52012e-05	2	ARL4A
GNG121	1.11632e-09	0.548479	0.458	0.369	3.00771e-05	2	GNG12
B3GNT5	1.49043e-09	0.800952	0.464	0.373	4.01567e-05	2	B3GNT5
GGT6	1.5264e-09	0.628543	0.461	0.375	4.11259e-05	2	GGT6
LRRC1	1.55267e-09	0.618383	0.341	0.235	4.18335e-05	2	LRRC1
CCDC68	1.67794e-09	0.630221	0.359	0.258	4.52086e-05	2	CCDC68
EPAS1	2.02898e-09	0.473984	0.29	0.18	5.46669e-05	2	EPAS1
AHCYL2	2.04151e-09	0.577172	0.359	0.261	5.50045e-05	2	AHCYL2
CA12	2.08861e-09	0.650889	0.518	0.455	5.62734e-05	2	CA12
GSN	2.12348e-09	0.499278	0.449	0.328	5.72128e-05	2	GSN
EHBP1L1	2.21601e-09	0.614463	0.275	0.168	5.97059e-05	2	EHBP1L1
PPP2CB	2.50121e-09	0.47037	0.413	0.319	6.73902e-05	2	PPP2CB
ACADVL1	2.93186e-09	0.511511	0.617	0.58	7.89932e-05	2	ACADVL
RSRP11	3.14224e-09	0.803227	0.521	0.451	8.46615e-05	2	RSRP1
CIB1	3.34842e-09	0.430431	0.662	0.663	9.02166e-05	2	CIB1
PTK6	4.90683e-09	0.502719	0.323	0.22	0.000132205	2	PTK6
TDP21	7.14802e-09	0.477826	0.518	0.45	0.000192589	2	TDP2
MMP24OS	7.15907e-09	0.518671	0.494	0.418	0.000192887	2	MMP24OS
GSDMD	1.00942e-08	0.668879	0.488	0.417	0.000271967	2	GSDMD
MOGAT3	1.10484e-08	0.506408	0.26	0.159	0.000297676	2	MOGAT3
ZFAND5	1.1681e-08	0.741285	0.536	0.499	0.000314722	2	ZFAND5
HLA-C1	1.26505e-08	0.421144	0.862	0.866	0.000340843	2	HLA-C
RRAS	1.61046e-08	0.540164	0.323	0.222	0.000433908	2	RRAS
JOSD1	1.67738e-08	0.693432	0.473	0.406	0.000451938	2	JOSD1
MT-ND4L	1.90068e-08	0.453765	0.677	0.642	0.0005121	2	MT-ND4L
NR2F61	1.96957e-08	0.536075	0.497	0.437	0.000530662	2	NR2F6
TMBIM1	2.2582e-08	0.601859	0.416	0.336	0.000608428	2	TMBIM1
CORO1B	2.65161e-08	0.564918	0.515	0.461	0.000714422	2	CORO1B
PCK1	3.86892e-08	0.470953	0.569	0.469	0.0010424	2	PCK1
EPS8L3	3.94394e-08	0.71265	0.473	0.395	0.00106262	2	EPS8L3
CCNYL1	4.17747e-08	0.597324	0.302	0.21	0.00112553	2	CCNYL1
RAB11FIP1	4.29372e-08	0.489925	0.698	0.624	0.00115686	2	RAB11FIP1
GLRX	5.0541e-08	0.615087	0.437	0.368	0.00136173	2	GLRX
GBP3	5.35745e-08	0.679498	0.326	0.237	0.00144346	2	GBP3
CLSTN1	5.6537e-08	0.614026	0.368	0.276	0.00152328	2	CLSTN1
SAT1	5.9268e-08	0.295089	0.796	0.75	0.00159686	2	SAT1
CDH1	5.9823e-08	0.613171	0.536	0.485	0.00161181	2	CDH1
RHPN2	6.42122e-08	0.667999	0.413	0.336	0.00173007	2	RHPN2
PLXNB2	6.58514e-08	0.497994	0.347	0.256	0.00177423	2	PLXNB2
PIGZ	6.72958e-08	0.520992	0.344	0.253	0.00181315	2	PIGZ
C10orf991	7.96759e-08	0.311011	0.653	0.575	0.00214671	2	C10orf99
CTNNA1	8.04437e-08	0.536194	0.53	0.494	0.00216739	2	CTNNA1
AAK11	8.4731e-08	0.431634	0.302	0.197	0.00228291	2	AAK1
VPS281	9.02958e-08	0.408774	0.608	0.587	0.00243284	2	VPS28
CD59	1.00296e-07	0.699028	0.575	0.547	0.00270226	2	CD59
TSTD1	1.13947e-07	0.621243	0.614	0.581	0.00307007	2	TSTD1
ANK3	1.14311e-07	0.403695	0.269	0.174	0.00307989	2	ANK3
GPT1	1.41094e-07	0.548331	0.392	0.308	0.0038015	2	GPT
MYL12A1	1.78625e-07	0.413	0.743	0.766	0.0048127	2	MYL12A
JUN	1.85543e-07	0.305791	0.883	0.786	0.00499909	2	JUN
CYP4F12	1.95284e-07	0.505411	0.29	0.2	0.00526154	2	CYP4F12
CASP7	2.08176e-07	0.566021	0.467	0.416	0.00560887	2	CASP7
PRR151	2.42891e-07	0.468621	0.383	0.302	0.00654421	2	PRR15
LDHD	2.48838e-07	0.367461	0.266	0.171	0.00670443	2	LDHD
PLEKHG6	2.93532e-07	0.483658	0.269	0.179	0.00790862	2	PLEKHG6
COMTD11	3.36622e-07	0.503937	0.506	0.447	0.00906961	2	COMTD1
ZNF165	3.53001e-07	1.02608	0.359	0.291	0.00951091	2	ZNF165
NAPRT1	3.72293e-07	0.542769	0.479	0.423	0.0100307	2	NAPRT
NAAA	4.12235e-07	0.525851	0.305	0.215	0.0111068	2	NAAA
RILP1	4.13736e-07	0.325923	0.32	0.229	0.0111473	2	RILP
PLA2G101	4.19524e-07	0.512172	0.344	0.249	0.0113032	2	PLA2G10
ANXA41	4.40181e-07	0.566108	0.512	0.489	0.0118598	2	ANXA4
HEXIM1	5.72105e-07	0.835945	0.362	0.279	0.0154142	2	HEXIM1
BLVRB1	5.99031e-07	0.413595	0.548	0.497	0.0161397	2	BLVRB
KTN1	6.40458e-07	0.557219	0.59	0.59	0.0172559	2	KTN1
P2RX4	6.44689e-07	0.51567	0.326	0.246	0.0173699	2	P2RX4
MYO7B	7.0435e-07	0.548436	0.293	0.207	0.0189773	2	MYO7B
EFNA2	7.69262e-07	0.470729	0.254	0.169	0.0207262	2	EFNA2
POR	7.81325e-07	0.565596	0.329	0.249	0.0210512	2	POR
DGAT1	8.32596e-07	0.496486	0.461	0.408	0.0224326	2	DGAT1
KLF2	8.39151e-07	0.610238	0.509	0.456	0.0226093	2	KLF2
TMC41	8.99739e-07	0.436665	0.347	0.262	0.0242417	2	TMC4
CCL28	9.14616e-07	0.552734	0.377	0.293	0.0246425	2	CCL28
ANKRD91	9.62584e-07	0.455694	0.41	0.35	0.0259349	2	ANKRD9
VIPR1	1.00766e-06	0.390947	0.254	0.166	0.0271494	2	VIPR1
GNA13	1.07285e-06	0.458415	0.329	0.241	0.0289057	2	GNA13
HNF4A	1.11629e-06	0.449251	0.455	0.391	0.0300763	2	HNF4A
MICAL2	1.23041e-06	0.523329	0.305	0.221	0.033151	2	MICAL2
OAZ11	1.54527e-06	0.359153	0.781	0.808	0.0416342	2	OAZ1
CBLC1	1.55161e-06	0.576146	0.374	0.297	0.041805	2	CBLC
CCNL1	1.59429e-06	0.669148	0.623	0.598	0.042955	2	CCNL1
CHMP1B	1.62125e-06	0.471694	0.515	0.475	0.0436815	2	CHMP1B
UBE2A	1.6252e-06	0.656682	0.44	0.385	0.0437877	2	UBE2A
FAM102A	1.66679e-06	0.422681	0.284	0.198	0.0449083	2	FAM102A
ATP2B1	1.8961e-06	0.607538	0.47	0.423	0.0510867	2	ATP2B1
TMEM120A	1.95129e-06	0.55898	0.323	0.244	0.0525737	2	TMEM120A
HLA-E1	2.02962e-06	0.384198	0.746	0.76	0.054684	2	HLA-E
PYGB1	2.06758e-06	0.460289	0.365	0.289	0.0557068	2	PYGB
PITPNM1	2.12747e-06	0.443324	0.251	0.17	0.0573204	2	PITPNM1
JPT11	2.19503e-06	0.336766	0.65	0.634	0.0591408	2	JPT1
ZFAND2B	2.2009e-06	0.429572	0.362	0.282	0.0592987	2	ZFAND2B
METRNL1	2.3392e-06	0.290975	0.539	0.492	0.0630251	2	METRNL
DSP	2.358e-06	0.492161	0.626	0.534	0.0635315	2	DSP
RHOB	2.73395e-06	0.431604	0.674	0.607	0.0736607	2	RHOB
PTTG1IP	2.83201e-06	0.663422	0.449	0.394	0.0763028	2	PTTG1IP
ABHD5	3.25087e-06	0.753303	0.368	0.302	0.0875882	2	ABHD5
USH1C1	3.49427e-06	0.463625	0.446	0.392	0.0941462	2	USH1C
VSIR	3.60815e-06	0.466162	0.284	0.199	0.0972145	2	VSIR
ACOT8	4.02672e-06	0.359711	0.269	0.187	0.108492	2	ACOT8
PDLIM5	4.11318e-06	0.603513	0.461	0.432	0.110821	2	PDLIM5
HDHD31	4.30452e-06	0.479285	0.422	0.364	0.115977	2	HDHD3
GPX4	7.00798e-06	0.571809	0.635	0.627	0.188816	2	GPX4
SULT1B11	7.55663e-06	0.39886	0.395	0.332	0.203598	2	SULT1B1
THOP1	7.81637e-06	0.488603	0.29	0.218	0.210597	2	THOP1
PIP5K1B	8.13833e-06	0.412164	0.281	0.204	0.219271	2	PIP5K1B
ARSA	9.70011e-06	0.46675	0.275	0.199	0.26135	2	ARSA
CTDSP2	9.99412e-06	0.542454	0.326	0.255	0.269272	2	CTDSP2
TPM4	1.05798e-05	0.495086	0.653	0.644	0.285051	2	TPM4
IL10RB	1.35315e-05	0.407826	0.323	0.251	0.364579	2	IL10RB
OPTN1	1.37173e-05	0.361367	0.389	0.319	0.369585	2	OPTN
TLCD2	1.39962e-05	0.45925	0.305	0.237	0.377099	2	TLCD2
MYO1A1	1.57603e-05	0.489662	0.356	0.288	0.42463	2	MYO1A
RBM47	1.79399e-05	0.388272	0.536	0.517	0.483355	2	RBM47
MTRNR2L8	1.86764e-05	0.669663	0.326	0.265	0.503198	2	MTRNR2L8
CCL151	1.97456e-05	0.360377	0.455	0.409	0.532007	2	CCL15
ANO9	1.97662e-05	0.556393	0.293	0.223	0.53256	2	ANO9
CALML41	2.02687e-05	0.409421	0.524	0.511	0.5461	2	CALML4
ANXA21	2.38724e-05	0.28759	0.787	0.744	0.643194	2	ANXA2
BIRC31	2.60382e-05	0.519227	0.302	0.226	0.701547	2	BIRC3
HMGCS1	2.62043e-05	0.947348	0.473	0.442	0.706021	2	HMGCS1
PPARG1	3.40658e-05	0.371912	0.389	0.338	0.917834	2	PPARG
GUK11	4.01576e-05	0.297571	0.671	0.7	1	2	GUK1
SCAND1	4.74108e-05	0.476475	0.566	0.574	1	2	SCAND1
ATF3	5.08942e-05	0.252049	0.671	0.612	1	2	ATF3
PLPP21	5.50573e-05	0.336783	0.449	0.395	1	2	PLPP2
CXADR	5.51783e-05	0.52345	0.416	0.369	1	2	CXADR
SMIM31	5.71654e-05	0.412915	0.287	0.218	1	2	SMIM31
CAB39	5.7623e-05	0.485873	0.371	0.319	1	2	CAB39
CRB3	5.78786e-05	0.478486	0.338	0.282	1	2	CRB3
HBEGF	6.05351e-05	0.43956	0.458	0.413	1	2	HBEGF
AKAP131	6.48212e-05	0.528096	0.515	0.495	1	2	AKAP13
ESRRA	6.56225e-05	0.393258	0.452	0.416	1	2	ESRRA
PAQR8	6.69597e-05	0.406006	0.287	0.22	1	2	PAQR8
PAPSS2	8.63696e-05	0.389038	0.446	0.405	1	2	PAPSS2
KLF3	8.82847e-05	0.40052	0.575	0.526	1	2	KLF3
INAVA	8.8706e-05	0.523571	0.38	0.332	1	2	INAVA
DUSP5	9.19597e-05	0.571634	0.32	0.255	1	2	DUSP5
B2M1	9.79095e-05	0.328088	0.994	0.986	1	2	B2M
ABHD17C	0.000101912	0.412834	0.44	0.411	1	2	ABHD17C
TMEM176A1	0.00010262	0.342337	0.461	0.428	1	2	TMEM176A
GADD45A	0.000105225	0.453599	0.533	0.482	1	2	GADD45A
MCL1	0.000111454	0.31096	0.677	0.682	1	2	MCL1
LGALSL	0.00011863	0.553303	0.308	0.248	1	2	LGALSL
CTSS	0.000135443	0.324221	0.581	0.583	1	2	CTSS
HLA-B1	0.000140128	0.350757	0.916	0.911	1	2	HLA-B
HSD17B111	0.000148571	0.421975	0.515	0.512	1	2	HSD17B11
FUT3	0.000150452	0.550827	0.401	0.357	1	2	FUT3
UACA	0.000163352	0.683651	0.302	0.248	1	2	UACA
LPP	0.000165513	0.454449	0.491	0.471	1	2	LPP
SLC25A23	0.000182034	0.43595	0.263	0.201	1	2	SLC25A23
B3GNT3	0.000202027	0.339676	0.272	0.209	1	2	B3GNT3
SEPHS21	0.000202229	0.390137	0.467	0.435	1	2	SEPHS2
KIAA1671	0.00020459	0.439648	0.257	0.196	1	2	KIAA1671
LDLR	0.000206392	0.610396	0.509	0.484	1	2	LDLR
CTNND1	0.000214932	0.402736	0.497	0.465	1	2	CTNND1
GADD45B	0.000230252	0.443705	0.404	0.329	1	2	GADD45B
SLC4A4	0.000368253	0.480678	0.416	0.391	1	2	SLC4A4
TEN1	0.000376996	0.385603	0.293	0.234	1	2	TEN1
GPS2	0.000378685	0.487342	0.425	0.385	1	2	GPS2
KIAA1217	0.000411876	0.456844	0.257	0.205	1	2	KIAA1217
TMC5	0.000427333	0.686275	0.353	0.317	1	2	TMC5
LRRC19	0.000443906	0.419792	0.317	0.266	1	2	LRRC19
LASP1	0.000445404	0.49976	0.416	0.389	1	2	LASP1
PINK11	0.000447894	0.363689	0.281	0.226	1	2	PINK1
F11R	0.000460227	0.586412	0.44	0.433	1	2	F11R
MYO6	0.00047293	0.520741	0.401	0.371	1	2	MYO6
TSC22D1	0.000473848	0.315237	0.593	0.558	1	2	TSC22D1
HERC4	0.000518772	0.550006	0.287	0.237	1	2	HERC4
ALDH21	0.000566923	0.325713	0.548	0.544	1	2	ALDH2
KIF13B	0.000588652	0.530501	0.341	0.301	1	2	KIF13B
TMEM8A	0.00063871	0.347909	0.305	0.257	1	2	TMEM8A
NT5C3A	0.000695499	0.499137	0.446	0.443	1	2	NT5C3A
EHD4	0.000714184	0.418702	0.317	0.271	1	2	EHD4
IFRD1	0.000733663	0.488398	0.536	0.536	1	2	IFRD1
ACSL5	0.000745297	0.465815	0.431	0.403	1	2	ACSL5
ASL1	0.000746108	0.269078	0.509	0.489	1	2	ASL
TRAPPC51	0.000755807	0.351816	0.539	0.549	1	2	TRAPPC5
CTNNB1	0.000776728	0.469884	0.494	0.486	1	2	CTNNB1
LINC00511	0.000787273	0.606937	0.272	0.22	1	2	LINC00511
MAP1LC3B	0.000870247	0.468386	0.497	0.51	1	2	MAP1LC3B
KIF16B	0.00087176	0.502382	0.311	0.264	1	2	KIF16B
ATP10B	0.000977328	0.592861	0.347	0.313	1	2	ATP10B
ARHGAP5	0.0010084	0.708201	0.374	0.351	1	2	ARHGAP5
PLAAT41	0.00103838	0.438497	0.302	0.231	1	2	PLAAT4
MT1H	0.00104543	0.591227	0.254	0.203	1	2	MT1H
MGAT4B1	0.00115398	0.272528	0.509	0.498	1	2	MGAT4B
ALKBH71	0.0012283	0.262292	0.587	0.58	1	2	ALKBH7
OCIAD2	0.00124978	0.268501	0.512	0.514	1	2	OCIAD2
CYFIP1	0.0012718	0.468785	0.293	0.245	1	2	CYFIP1
IL181	0.00138055	0.41512	0.35	0.322	1	2	IL18
SERTAD1	0.00140993	0.380659	0.491	0.491	1	2	SERTAD1
ACADS1	0.00147821	0.276562	0.491	0.471	1	2	ACADS
ZBTB43	0.0015095	0.528998	0.323	0.286	1	2	ZBTB43
TLCD4	0.00156701	0.439232	0.299	0.254	1	2	TLCD4
CNNM4	0.00160065	0.379695	0.263	0.214	1	2	CNNM4
SYTL2	0.0016471	0.333834	0.305	0.246	1	2	SYTL2
DHDDS	0.00177893	0.335876	0.272	0.225	1	2	DHDDS
VDR	0.00180893	0.398072	0.302	0.261	1	2	VDR
VEGFA	0.00184873	0.569342	0.329	0.294	1	2	VEGFA
C12orf75	0.00187514	0.303726	0.29	0.241	1	2	C12orf75
CTTNBP2NL	0.00187781	0.593254	0.281	0.238	1	2	CTTNBP2NL
VAPA	0.00190935	0.355231	0.539	0.587	1	2	VAPA
MARVELD3	0.00240697	0.4837	0.368	0.337	1	2	MARVELD3
BAIAP2L1	0.00243781	0.529529	0.32	0.286	1	2	BAIAP2L1
HEPH	0.00244654	0.471305	0.347	0.322	1	2	HEPH
LETM1	0.00255403	0.420982	0.314	0.274	1	2	LETM1
SGPP2	0.00273058	0.308463	0.275	0.233	1	2	SGPP2
MPND	0.00284002	0.322085	0.293	0.248	1	2	MPND
ARF31	0.00301302	0.353075	0.407	0.395	1	2	ARF3
NEDD4L	0.00311208	0.600789	0.383	0.366	1	2	NEDD4L
EFNA1	0.00365129	0.538471	0.335	0.298	1	2	EFNA1
NT5C	0.00377911	0.337364	0.458	0.45	1	2	NT5C
MTMR11	0.00394873	0.343243	0.29	0.247	1	2	MTMR11
PHYKPL1	0.00417666	0.373424	0.278	0.23	1	2	PHYKPL
C4orf19	0.00426261	0.42278	0.389	0.365	1	2	C4orf19
CTTN	0.00442986	0.378329	0.425	0.414	1	2	CTTN
MYO1E	0.00459415	0.60191	0.326	0.297	1	2	MYO1E
EIF61	0.00459963	0.403438	0.524	0.546	1	2	EIF6
DSG2	0.0046849	0.306802	0.482	0.475	1	2	DSG2
PARM1	0.00472976	0.311311	0.332	0.304	1	2	PARM1
FUCA11	0.00498626	0.311211	0.407	0.394	1	2	FUCA1
C1orf210	0.00519229	0.445221	0.26	0.218	1	2	C1orf210
GFER1	0.00595974	0.266929	0.302	0.268	1	2	GFER
DDIT4	0.00619038	0.570619	0.338	0.309	1	2	DDIT4
MYO5B	0.00635864	0.350595	0.344	0.327	1	2	MYO5B
STX3	0.00655194	0.397657	0.332	0.3	1	2	STX3
CHMP2B	0.00733358	0.435426	0.428	0.446	1	2	CHMP2B
KCNK6	0.00738095	0.314198	0.266	0.221	1	2	KCNK6
NUDT14	0.00745729	0.30191	0.299	0.257	1	2	NUDT14
ACSF2	0.00746086	0.331624	0.263	0.221	1	2	ACSF2
SELENOW	0.00754846	0.260901	0.659	0.677	1	2	SELENOW
RASSF7	0.00790582	0.435389	0.38	0.368	1	2	RASSF7
OCLN	0.00794551	0.514199	0.329	0.31	1	2	OCLN
F2RL1	0.00844046	0.465636	0.359	0.342	1	2	F2RL1
PERP	0.00846929	0.297934	0.485	0.515	1	2	PERP
LIMA1	0.00945972	0.273968	0.515	0.511	1	2	LIMA1
ARHGEF5	0.00957066	0.483539	0.266	0.233	1	2	ARHGEF5
PARD6B	0.0097521	0.451511	0.299	0.271	1	2	PARD6B
PPP1CA1	0.00989011	0.279395	0.602	0.634	1	2	PPP1CA
AKR1B101	0.0099341	0.409222	0.371	0.357	1	2	AKR1B10
GUCA2A1	2.19309e-148	2.87753	0.878	0.342	5.90884e-144	3	GUCA2A
PHGR12	1.03477e-147	2.33984	1	0.97	2.78798e-143	3	PHGR1
AQP81	1.02802e-138	2.73361	0.805	0.265	2.76978e-134	3	AQP8
FTH11	4.35089e-132	2.40933	0.994	0.988	1.17226e-127	3	FTH1
FABP12	6.96565e-130	2.14593	0.997	0.888	1.87676e-125	3	FABP1
FXYD32	7.43903e-129	2.1664	0.967	0.749	2.0043e-124	3	FXYD3
S100A62	2.90538e-124	1.6457	1	0.942	7.82797e-120	3	S100A6
SLC26A32	8.19152e-113	2.6757	0.83	0.396	2.20704e-108	3	SLC26A3
CEACAM71	1.22097e-106	2.59165	0.742	0.287	3.28967e-102	3	CEACAM7
IFI271	1.83065e-105	2.13814	0.936	0.681	4.93231e-101	3	IFI27
CA41	4.48136e-95	2.31777	0.632	0.196	1.20741e-90	3	CA4
LGALS32	6.28355e-82	1.32151	0.964	0.863	1.69298e-77	3	LGALS3
KRT82	1.3011e-77	1.46413	0.967	0.854	3.50556e-73	3	KRT8
KRT202	7.63453e-76	1.88788	0.836	0.595	2.05697e-71	3	KRT20
GUCA2B1	2.49674e-75	2.18976	0.508	0.146	6.72697e-71	3	GUCA2B
PLAC81	4.14018e-73	2.03508	0.799	0.586	1.11549e-68	3	PLAC8
LYPD81	3.6962e-69	2.31521	0.559	0.206	9.95867e-65	3	LYPD8
PPDPF2	2.90713e-67	1.69107	0.842	0.813	7.83268e-63	3	PPDPF
MYL61	1.41928e-66	1.11249	0.924	0.932	3.82397e-62	3	MYL6
MS4A121	2.07177e-65	2.58554	0.526	0.193	5.58196e-61	3	MS4A12
PRAP11	3.68732e-63	2.2636	0.644	0.32	9.93473e-59	3	PRAP1
S100A102	8.58694e-63	1.29914	0.903	0.885	2.31358e-58	3	S100A10
SRI2	6.44162e-59	1.70629	0.799	0.749	1.73556e-54	3	SRI
IL322	3.12578e-57	1.95312	0.699	0.39	8.42178e-53	3	IL32
CA22	2.26416e-56	1.57083	0.815	0.677	6.10033e-52	3	CA2
TMEM542	6.2135e-53	1.65836	0.769	0.657	1.6741e-48	3	TMEM54
TSPAN11	1.52643e-52	1.7044	0.763	0.635	4.11267e-48	3	TSPAN1
MYL12B1	2.30421e-48	1.43518	0.796	0.818	6.20823e-44	3	MYL12B
C19orf331	1.38698e-44	1.86214	0.696	0.559	3.73695e-40	3	C19orf33
SMIM221	2.08079e-43	1.73895	0.705	0.611	5.60627e-39	3	SMIM22
TMIGD11	3.63521e-43	1.48724	0.252	0.057	9.79434e-39	3	TMIGD1
TSPAN82	1.93408e-38	1.13479	0.836	0.755	5.21099e-34	3	TSPAN8
LGALS41	2.04185e-35	0.72966	0.982	0.894	5.50135e-31	3	LGALS4
KRT192	1.42343e-34	1.43539	0.76	0.709	3.83514e-30	3	KRT19
CST32	9.34671e-32	0.986131	0.775	0.745	2.51828e-27	3	CST3
ANPEP1	4.02013e-31	1.92649	0.514	0.3	1.08314e-26	3	ANPEP
SLC25A51	1.48768e-29	1.01269	0.766	0.812	4.00824e-25	3	SLC25A5
CEACAM11	1.15506e-28	1.79187	0.492	0.298	3.11208e-24	3	CEACAM1
AK11	1.06351e-24	1.9752	0.392	0.215	2.86542e-20	3	AK1
SELENOP1	7.71679e-24	1.63544	0.377	0.186	2.07913e-19	3	SELENOP
SLC51B1	1.04347e-23	1.65421	0.331	0.156	2.81141e-19	3	SLC51B
UBE2V1	2.5467e-23	0.270912	0.125	0.483	6.86157e-19	3	UBE2V1
SFN1	1.3141e-22	1.26962	0.675	0.64	3.54057e-18	3	SFN
CLDN72	2.37043e-22	1.00286	0.739	0.719	6.38665e-18	3	CLDN7
TMSB4X1	5.66781e-22	0.324524	0.979	0.983	1.52708e-17	3	TMSB4X
CEACAM51	8.74915e-22	1.33446	0.641	0.606	2.35728e-17	3	CEACAM5
FTL1	1.94472e-21	0.516453	0.906	0.957	5.23966e-17	3	FTL
UBB1	7.73789e-21	0.786368	0.763	0.86	2.08482e-16	3	UBB
SDF4	8.5695e-21	0.287639	0.14	0.488	2.30888e-16	3	SDF4
UBXN11	1.32719e-20	0.318142	0.158	0.522	3.57584e-16	3	UBXN1
HPGD1	2.28367e-20	2.00962	0.429	0.284	6.1529e-16	3	HPGD
ATP2B11	2.49025e-20	0.283387	0.125	0.453	6.70948e-16	3	ATP2B1
KRT182	4.93824e-20	0.752743	0.848	0.804	1.33051e-15	3	KRT18
RAB1B	1.95724e-19	0.265081	0.082	0.363	5.27338e-15	3	RAB1B
ACTB1	3.18696e-19	0.522723	0.985	0.984	8.58664e-15	3	ACTB
PRSS31	5.69215e-19	1.574	0.553	0.504	1.53364e-14	3	PRSS3
NDFIP1	7.63112e-19	0.366527	0.137	0.462	2.05605e-14	3	NDFIP1
UBE2K	1.09805e-18	0.292293	0.137	0.461	2.95847e-14	3	UBE2K
RTN3	1.16281e-18	0.297073	0.146	0.478	3.13296e-14	3	RTN3
CDC42SE21	1.47631e-18	0.258786	0.155	0.492	3.97763e-14	3	CDC42SE2
RPS19BP1	1.52757e-18	0.264646	0.173	0.527	4.11574e-14	3	RPS19BP1
UAP1	2.19993e-18	0.275414	0.137	0.455	5.92727e-14	3	UAP1
MALL1	3.06995e-18	1.60345	0.447	0.324	8.27137e-14	3	MALL
ADI1	3.25252e-18	0.287485	0.155	0.489	8.76327e-14	3	ADI1
SMIM261	4.96953e-18	0.275284	0.143	0.463	1.33894e-13	3	SMIM26
LAMTOR51	5.22655e-18	0.256598	0.204	0.582	1.40819e-13	3	LAMTOR5
CDKN2B-AS11	5.86005e-18	1.59919	0.298	0.151	1.57887e-13	3	CDKN2B-AS1
NIPA2	6.06533e-18	0.255218	0.067	0.319	1.63418e-13	3	NIPA2
ETHE11	1.00803e-17	1.31287	0.611	0.62	2.71593e-13	3	ETHE1
JOSD11	1.04698e-17	0.253454	0.131	0.436	2.82089e-13	3	JOSD1
SSNA1	1.19665e-17	0.299848	0.149	0.472	3.22414e-13	3	SSNA1
MAPK131	1.40547e-17	0.339944	0.119	0.414	3.78675e-13	3	MAPK13
DAZAP2	1.53992e-17	0.289202	0.204	0.572	4.14901e-13	3	DAZAP2
FUT31	1.62802e-17	0.315934	0.103	0.382	4.38637e-13	3	FUT3
PKIB2	1.8269e-17	1.74262	0.514	0.461	4.92222e-13	3	PKIB
B2M2	1.86039e-17	0.619265	0.985	0.987	5.01244e-13	3	B2M
TPT1	1.86594e-17	0.390112	0.979	0.996	5.0274e-13	3	TPT1
VPS26A	2.17117e-17	0.279001	0.106	0.388	5.84978e-13	3	VPS26A
NET1	2.35023e-17	0.277885	0.182	0.532	6.33222e-13	3	NET1
RBCK1	2.49403e-17	0.28254	0.116	0.405	6.71966e-13	3	RBCK1
LASP11	2.57868e-17	0.255386	0.122	0.414	6.94774e-13	3	LASP1
LAMP1	4.00006e-17	0.353704	0.155	0.478	1.07774e-12	3	LAMP1
ZNF7061	5.29167e-17	0.409864	0.207	0.578	1.42573e-12	3	ZNF706
NUDT4	5.4584e-17	0.293199	0.125	0.418	1.47066e-12	3	NUDT4
CYSTM11	5.7572e-17	1.21945	0.608	0.657	1.55116e-12	3	CYSTM1
RAB8A	6.06631e-17	0.260332	0.143	0.453	1.63444e-12	3	RAB8A
PPCS	6.58091e-17	0.29155	0.146	0.457	1.77309e-12	3	PPCS
LAD1	6.68894e-17	0.264391	0.097	0.366	1.8022e-12	3	LAD1
F11R1	7.86014e-17	0.446494	0.146	0.458	2.11776e-12	3	F11R
KIF13B1	8.62042e-17	0.275111	0.076	0.324	2.3226e-12	3	KIF13B
PGRMC1	8.64135e-17	0.261635	0.158	0.477	2.32824e-12	3	PGRMC1
TST2	8.99281e-17	1.27437	0.596	0.623	2.42293e-12	3	TST
COX5B1	1.02333e-16	0.708184	0.745	0.829	2.75715e-12	3	COX5B
CAPN1	1.36835e-16	0.257523	0.146	0.453	3.68674e-12	3	CAPN1
LYPLA2	1.53493e-16	0.269549	0.073	0.316	4.13555e-12	3	LYPLA2
ENTPD51	1.55076e-16	0.25932	0.122	0.406	4.17823e-12	3	ENTPD5
KIAA2013	1.626e-16	0.334575	0.088	0.345	4.38093e-12	3	KIAA2013
HNMT	1.66125e-16	0.261289	0.085	0.338	4.4759e-12	3	HNMT
FDX1	1.97636e-16	0.365807	0.131	0.423	5.3249e-12	3	FDX1
C4orf191	2.07929e-16	0.314006	0.112	0.389	5.60223e-12	3	C4orf19
RNF51	2.13971e-16	0.352718	0.116	0.394	5.76503e-12	3	RNF5
PLGRKT	2.51014e-16	0.308721	0.125	0.41	6.76308e-12	3	PLGRKT
SSU72	2.57136e-16	0.254857	0.188	0.533	6.92802e-12	3	SSU72
CSNK2B	2.57827e-16	0.292652	0.191	0.536	6.94665e-12	3	CSNK2B
RNPEP	2.70305e-16	0.262472	0.116	0.393	7.28283e-12	3	RNPEP
SAT2	3.29722e-16	0.267937	0.103	0.369	8.88371e-12	3	SAT2
APLP21	4.42846e-16	0.257499	0.201	0.553	1.19316e-11	3	APLP2
PET100	4.62665e-16	0.31304	0.14	0.435	1.24656e-11	3	PET100
STUB1	5.06005e-16	0.388505	0.17	0.496	1.36333e-11	3	STUB1
TMEM256	5.92307e-16	0.310046	0.146	0.446	1.59585e-11	3	TMEM256
PRDX62	6.21275e-16	1.71951	0.574	0.64	1.6739e-11	3	PRDX6
SLC4A41	6.98774e-16	0.25648	0.131	0.416	1.88271e-11	3	SLC4A4
HOOK2	9.81835e-16	0.277201	0.067	0.296	2.64536e-11	3	HOOK2
PPP1R11	1.20292e-15	0.279131	0.088	0.335	3.24104e-11	3	PPP1R11
LRRFIP21	1.25854e-15	0.289027	0.119	0.391	3.39088e-11	3	LRRFIP2
HSD17B21	1.31079e-15	1.54958	0.286	0.151	3.53165e-11	3	HSD17B2
MIEN1	1.31097e-15	0.440816	0.164	0.48	3.53215e-11	3	MIEN1
MYO1D	1.71021e-15	0.504668	0.14	0.432	4.60782e-11	3	MYO1D
DDR1	2.33935e-15	0.315461	0.085	0.326	6.3029e-11	3	DDR1
NBR1	2.3743e-15	0.329371	0.085	0.327	6.39707e-11	3	NBR1
C8orf821	2.68878e-15	0.323616	0.088	0.331	7.24438e-11	3	C8orf82
LAMTOR21	2.84157e-15	0.370123	0.173	0.493	7.65604e-11	3	LAMTOR2
SH3GLB1	2.94821e-15	0.320424	0.155	0.456	7.94336e-11	3	SH3GLB1
KIF16B1	2.95392e-15	0.251029	0.064	0.285	7.95874e-11	3	KIF16B
PGM11	3.03936e-15	0.270268	0.116	0.381	8.18896e-11	3	PGM1
CEBPG	3.24878e-15	0.369127	0.128	0.405	8.75319e-11	3	CEBPG
RMND5A	3.53984e-15	0.321241	0.076	0.307	9.53739e-11	3	RMND5A
DST1	3.62814e-15	0.373877	0.128	0.399	9.77529e-11	3	DST
NCOA4	3.71348e-15	0.505402	0.134	0.417	1.00052e-10	3	NCOA4
MKRN1	4.44809e-15	0.328482	0.146	0.437	1.19845e-10	3	MKRN1
NELFE	4.47929e-15	0.281177	0.091	0.334	1.20685e-10	3	NELFE
SH3BGRL32	4.50562e-15	0.700112	0.772	0.845	1.21395e-10	3	SH3BGRL3
ARF61	4.65268e-15	0.311096	0.231	0.597	1.25357e-10	3	ARF6
UGCG	4.87869e-15	0.355425	0.085	0.322	1.31447e-10	3	UGCG
SLC25A1	6.24218e-15	0.383255	0.14	0.424	1.68183e-10	3	SLC25A1
STMP1	6.55645e-15	0.349416	0.143	0.429	1.7665e-10	3	STMP1
PLEKHB2	6.78636e-15	0.359357	0.155	0.452	1.82845e-10	3	PLEKHB2
NDFIP2	1.10491e-14	0.416942	0.125	0.393	2.97696e-10	3	NDFIP2
KCMF1	1.18233e-14	0.334927	0.103	0.352	3.18555e-10	3	KCMF1
KIAA1522	1.41055e-14	0.332478	0.085	0.317	3.80045e-10	3	KIAA1522
RAB7A	1.54224e-14	0.305779	0.179	0.492	4.15526e-10	3	RAB7A
VAMP81	1.71206e-14	1.48634	0.578	0.671	4.6128e-10	3	VAMP8
MVB12A	1.81999e-14	0.258316	0.082	0.31	4.90361e-10	3	MVB12A
EHD41	2.43104e-14	0.279407	0.073	0.292	6.54995e-10	3	EHD4
FBXO321	2.43496e-14	0.26066	0.094	0.331	6.56052e-10	3	FBXO32
LGR4	2.65856e-14	0.346496	0.073	0.292	7.16296e-10	3	LGR4
TPMT1	3.03028e-14	0.315222	0.119	0.375	8.16449e-10	3	TPMT
HAGH	3.08414e-14	0.303367	0.103	0.346	8.30961e-10	3	HAGH
HEBP2	3.12701e-14	0.343151	0.198	0.525	8.4251e-10	3	HEBP2
HK21	3.59112e-14	0.302233	0.082	0.307	9.67554e-10	3	HK2
NOSIP	4.17296e-14	0.425908	0.134	0.401	1.12432e-09	3	NOSIP
PANK3	4.18344e-14	0.353433	0.134	0.403	1.12714e-09	3	PANK3
EPCAM2	4.60956e-14	0.666582	0.83	0.79	1.24195e-09	3	EPCAM
TP53TG1	4.90322e-14	0.379393	0.088	0.316	1.32107e-09	3	TP53TG1
CAPZA2	5.22141e-14	0.357135	0.182	0.493	1.4068e-09	3	CAPZA2
ELOB1	5.25605e-14	1.16324	0.617	0.772	1.41614e-09	3	ELOB
POLD41	6.00533e-14	1.57212	0.556	0.604	1.61801e-09	3	POLD4
PRELID3B	6.27447e-14	0.304016	0.176	0.48	1.69053e-09	3	PRELID3B
ITM2C1	7.66291e-14	0.962877	0.653	0.749	2.06462e-09	3	ITM2C
TUBB2A	7.79486e-14	0.279686	0.091	0.32	2.10017e-09	3	TUBB2A
PLEC1	8.00209e-14	0.339393	0.106	0.347	2.156e-09	3	PLEC
PLEKHJ11	8.711e-14	0.287563	0.219	0.559	2.347e-09	3	PLEKHJ1
PLXNB21	8.7561e-14	0.255427	0.07	0.28	2.35916e-09	3	PLXNB2
H1F0	9.72542e-14	0.272872	0.143	0.412	2.62032e-09	3	H1F0
DDA1	1.03804e-13	0.338611	0.103	0.341	2.7968e-09	3	DDA1
POLE41	1.10942e-13	0.37653	0.134	0.396	2.98911e-09	3	POLE4
AP3S1	1.143e-13	0.375918	0.112	0.356	3.07958e-09	3	AP3S1
EPN11	1.16739e-13	0.386567	0.161	0.448	3.14529e-09	3	EPN1
LRP101	1.3622e-13	0.487187	0.17	0.464	3.67017e-09	3	LRP10
GLTP1	1.49028e-13	0.278949	0.155	0.434	4.01527e-09	3	GLTP
TAF101	1.56221e-13	0.39696	0.185	0.492	4.20907e-09	3	TAF10
GSDMD1	1.94469e-13	0.338669	0.161	0.446	5.23958e-09	3	GSDMD
YWHAQ	1.98066e-13	0.291076	0.231	0.578	5.3365e-09	3	YWHAQ
SLC66A2	2.40748e-13	0.331195	0.082	0.297	6.48647e-09	3	SLC66A2
CAB391	2.57441e-13	0.383194	0.106	0.342	6.93624e-09	3	CAB39
MPC11	2.70377e-13	0.265417	0.207	0.529	7.28476e-09	3	MPC1
HSBP1	3.17285e-13	0.252731	0.219	0.557	8.5486e-09	3	HSBP1
SYF2	3.43384e-13	0.39007	0.17	0.458	9.2518e-09	3	SYF2
SGPP21	3.43496e-13	0.281649	0.058	0.252	9.25481e-09	3	SGPP2
SEPTIN10	3.62538e-13	0.295123	0.058	0.251	9.76786e-09	3	SEPTIN10
ASL2	3.63377e-13	0.349408	0.201	0.515	9.79047e-09	3	ASL
ITFG1	3.88286e-13	0.351245	0.076	0.285	1.04616e-08	3	ITFG1
EPB41L4B	3.9474e-13	0.409916	0.112	0.352	1.06355e-08	3	EPB41L4B
MSRB21	3.99776e-13	0.362262	0.143	0.407	1.07712e-08	3	MSRB2
ERBIN1	4.3909e-13	0.50744	0.122	0.368	1.18304e-08	3	ERBIN
RNASEK1	4.43862e-13	0.272158	0.298	0.701	1.1959e-08	3	RNASEK
SCOC	4.44935e-13	0.323648	0.094	0.317	1.19879e-08	3	SCOC
FKBP8	4.58307e-13	0.40614	0.198	0.511	1.23482e-08	3	FKBP8
GPS21	4.88666e-13	0.317022	0.146	0.409	1.31661e-08	3	GPS2
BAD1	4.91945e-13	0.314167	0.164	0.446	1.32545e-08	3	BAD
PLSCR1	5.525e-13	0.316001	0.149	0.417	1.4886e-08	3	PLSCR1
TRAPPC52	5.7838e-13	0.355675	0.231	0.576	1.55833e-08	3	TRAPPC5
ZDHHC12	5.84606e-13	0.274374	0.158	0.431	1.5751e-08	3	ZDHHC12
SDCBP21	5.87651e-13	1.43434	0.498	0.462	1.58331e-08	3	SDCBP2
INF21	6.14343e-13	0.354764	0.109	0.342	1.65522e-08	3	INF2
DPM2	6.40148e-13	0.301377	0.061	0.254	1.72475e-08	3	DPM2
SLC27A21	6.84885e-13	0.262248	0.067	0.264	1.84529e-08	3	SLC27A2
VASP	7.90201e-13	0.355431	0.228	0.562	2.12904e-08	3	VASP
MYO1A2	9.81925e-13	0.256679	0.094	0.311	2.6456e-08	3	MYO1A
USH1C2	1.06926e-12	0.339026	0.152	0.418	2.8809e-08	3	USH1C
PSMB101	1.1169e-12	0.340622	0.231	0.567	3.00927e-08	3	PSMB10
CDX21	1.12378e-12	0.342866	0.188	0.485	3.0278e-08	3	CDX2
TSG1011	1.14796e-12	0.361307	0.131	0.379	3.09294e-08	3	TSG101
HADHB1	1.39921e-12	0.426617	0.176	0.463	3.76988e-08	3	HADHB
FAM32A	1.42963e-12	0.503531	0.128	0.373	3.85185e-08	3	FAM32A
S100A13	1.53848e-12	0.375808	0.1	0.321	4.14514e-08	3	S100A13
CLRN3	1.54243e-12	0.425953	0.103	0.326	4.15577e-08	3	CLRN3
PRR132	1.56279e-12	1.38894	0.568	0.654	4.21061e-08	3	PRR13
ARF32	1.76263e-12	0.466656	0.152	0.417	4.74906e-08	3	ARF3
JUP1	1.89269e-12	0.46857	0.188	0.487	5.09947e-08	3	JUP
EAPP	1.94112e-12	0.559356	0.149	0.413	5.22995e-08	3	EAPP
SPTSSA1	1.95551e-12	0.460252	0.167	0.444	5.26873e-08	3	SPTSSA
TMUB1	2.01513e-12	0.385696	0.106	0.331	5.42938e-08	3	TMUB1
PTTG1IP1	2.27139e-12	0.37625	0.155	0.42	6.11982e-08	3	PTTG1IP
TCF7L21	2.27454e-12	0.455817	0.152	0.415	6.12828e-08	3	TCF7L2
MLX	2.36216e-12	0.344809	0.1	0.319	6.36437e-08	3	MLX
TNFRSF1A1	2.67738e-12	0.320283	0.109	0.334	7.21367e-08	3	TNFRSF1A
ARRDC1	2.71358e-12	0.324306	0.085	0.291	7.31121e-08	3	ARRDC1
ILK	2.87336e-12	0.338197	0.112	0.34	7.74168e-08	3	ILK
ORMDL2	2.9234e-12	0.404455	0.137	0.385	7.87652e-08	3	ORMDL2
PCK2	3.27072e-12	0.27136	0.085	0.29	8.81231e-08	3	PCK2
PDCD10	3.32504e-12	0.393558	0.158	0.424	8.95866e-08	3	PDCD10
CKMT1B1	3.61742e-12	0.350744	0.131	0.372	9.74642e-08	3	CKMT1B
INAVA1	3.69944e-12	0.304723	0.122	0.355	9.96739e-08	3	INAVA
HADHA	3.92346e-12	0.268519	0.249	0.593	1.0571e-07	3	HADHA
CSTB2	4.39505e-12	1.05048	0.611	0.736	1.18416e-07	3	CSTB
BCAR1	4.71357e-12	0.297146	0.067	0.255	1.26998e-07	3	BCAR1
RALB	5.30158e-12	0.267575	0.079	0.276	1.4284e-07	3	RALB
WDR13	5.67509e-12	0.38202	0.103	0.32	1.52904e-07	3	WDR13
TADA3	6.33585e-12	0.263228	0.097	0.308	1.70707e-07	3	TADA3
BLVRB2	6.67333e-12	0.263936	0.216	0.526	1.79799e-07	3	BLVRB
KRCC1	6.84086e-12	0.305227	0.131	0.368	1.84313e-07	3	KRCC1
MTRNR2L121	6.99637e-12	0.256416	0.319	0.689	1.88503e-07	3	MTRNR2L12
NT5C3A1	7.17259e-12	0.437197	0.182	0.466	1.93251e-07	3	NT5C3A
ACO2	7.51153e-12	0.540356	0.185	0.474	2.02383e-07	3	ACO2
NDUFA31	7.57502e-12	0.389439	0.195	0.487	2.04094e-07	3	NDUFA3
CMAS1	7.86373e-12	0.492506	0.191	0.484	2.11873e-07	3	CMAS
CBR11	8.64532e-12	0.330798	0.161	0.423	2.32931e-07	3	CBR1
EPS8L21	8.7084e-12	0.359832	0.112	0.334	2.3463e-07	3	EPS8L2
PRELID2	9.41431e-12	0.376825	0.109	0.329	2.5365e-07	3	PRELID2
CDC34	9.46664e-12	0.412897	0.091	0.296	2.5506e-07	3	CDC34
PXMP21	9.87109e-12	0.326902	0.167	0.434	2.65957e-07	3	PXMP2
ADIRF2	1.04302e-11	1.44771	0.462	0.412	2.81022e-07	3	ADIRF
FAM200B	1.06174e-11	0.282825	0.067	0.251	2.86065e-07	3	FAM200B
DGAT11	1.11459e-11	0.43079	0.167	0.434	3.00305e-07	3	DGAT1
ATL3	1.23003e-11	0.31859	0.073	0.261	3.31408e-07	3	ATL3
EPHX21	1.23857e-11	0.272822	0.091	0.293	3.33708e-07	3	EPHX2
ADAP1	1.27085e-11	0.348065	0.119	0.343	3.42406e-07	3	ADAP1
NDUFA21	1.29983e-11	0.381278	0.246	0.585	3.50213e-07	3	NDUFA2
SLC39A4	1.32935e-11	0.622182	0.128	0.361	3.58166e-07	3	SLC39A4
CAPNS1	1.38009e-11	0.27123	0.24	0.567	3.71839e-07	3	CAPNS1
SMDT1	1.39085e-11	0.314112	0.249	0.592	3.74736e-07	3	SMDT1
FIBP	1.41836e-11	0.337775	0.112	0.332	3.82149e-07	3	FIBP
PPM1A	1.42582e-11	0.318874	0.094	0.298	3.84159e-07	3	PPM1A
SF3B6	1.69299e-11	0.321516	0.258	0.605	4.56141e-07	3	SF3B6
DECR11	1.8249e-11	0.431029	0.21	0.513	4.91683e-07	3	DECR1
PPARG2	1.87215e-11	0.279205	0.131	0.361	5.04413e-07	3	PPARG
POLR2J	2.00251e-11	0.50742	0.191	0.478	5.39536e-07	3	POLR2J
CHMP31	2.01586e-11	0.441325	0.213	0.517	5.43134e-07	3	CHMP3
CYFIP11	2.03981e-11	0.325754	0.076	0.264	5.49587e-07	3	CYFIP1
RBM471	2.33552e-11	0.267932	0.228	0.544	6.29259e-07	3	RBM47
ZCCHC10	2.40917e-11	0.293587	0.082	0.274	6.49102e-07	3	ZCCHC10
DYNLRB1	2.4201e-11	0.626898	0.207	0.509	6.52046e-07	3	DYNLRB1
CD1511	2.44529e-11	0.411399	0.243	0.573	6.58835e-07	3	CD151
TMC42	2.46104e-11	0.288154	0.088	0.284	6.63078e-07	3	TMC4
MYO5B1	2.60749e-11	0.503881	0.122	0.346	7.02537e-07	3	MYO5B
POLR2H	2.61043e-11	0.491919	0.161	0.418	7.03328e-07	3	POLR2H
ARPC1A1	2.70519e-11	0.474529	0.204	0.5	7.28859e-07	3	ARPC1A
TLCD41	2.80875e-11	0.295542	0.082	0.273	7.56762e-07	3	TLCD4
VAMP3	2.89813e-11	0.392024	0.103	0.312	7.80843e-07	3	VAMP3
WASL	2.92245e-11	0.532137	0.176	0.448	7.87394e-07	3	WASL
ESRRA1	2.92245e-11	0.467625	0.173	0.44	7.87396e-07	3	ESRRA
PMM1	3.57625e-11	0.301678	0.073	0.255	9.63548e-07	3	PMM1
BSG1	3.67437e-11	0.975936	0.611	0.72	9.89985e-07	3	BSG
KTN11	3.67834e-11	0.349371	0.271	0.618	9.91055e-07	3	KTN1
LINC011332	3.7337e-11	1.81307	0.365	0.28	1.00597e-06	3	LINC01133
ATP6V0C	3.99867e-11	0.346405	0.283	0.649	1.07736e-06	3	ATP6V0C
ARHGEF35	4.02399e-11	0.433122	0.094	0.294	1.08418e-06	3	ARHGEF35
TMEM238L	4.22179e-11	0.417005	0.103	0.309	1.13748e-06	3	TMEM238L
DERA	4.41629e-11	0.365304	0.106	0.315	1.18988e-06	3	DERA
MISP1	4.67336e-11	1.37651	0.523	0.55	1.25914e-06	3	MISP
LSR1	5.12373e-11	0.595137	0.191	0.473	1.38049e-06	3	LSR
RALY	5.30007e-11	0.555001	0.228	0.545	1.428e-06	3	RALY
ANKRD92	5.32019e-11	0.405391	0.14	0.373	1.43342e-06	3	ANKRD9
SERTAD3	5.39485e-11	0.316421	0.073	0.253	1.45353e-06	3	SERTAD3
CTDSP1	5.66527e-11	0.266524	0.076	0.259	1.52639e-06	3	CTDSP1
NAPRT2	7.89712e-11	0.417428	0.182	0.449	2.12772e-06	3	NAPRT
C15orf481	8.17404e-11	0.464725	0.881	0.823	2.20233e-06	3	C15orf48
C1orf21	9.71225e-11	0.454833	0.125	0.344	2.61677e-06	3	C1orf21
ABHD12	9.93394e-11	0.26477	0.073	0.25	2.6765e-06	3	ABHD12
CFL11	9.93446e-11	0.500776	0.839	0.919	2.67664e-06	3	CFL1
HNF4A1	1.02662e-10	0.565435	0.164	0.416	2.76602e-06	3	HNF4A
DHRS91	1.15046e-10	1.20477	0.283	0.172	3.09969e-06	3	DHRS9
CTDSP21	1.19612e-10	0.335685	0.088	0.276	3.22271e-06	3	CTDSP2
RPS261	1.22129e-10	0.483074	0.827	0.919	3.29051e-06	3	RPS26
C18orf321	1.24672e-10	0.555179	0.201	0.486	3.35903e-06	3	C18orf32
STK241	1.25108e-10	0.572876	0.182	0.451	3.37078e-06	3	STK24
PARM11	1.25238e-10	0.281657	0.116	0.323	3.37428e-06	3	PARM1
MYL12A2	1.26225e-10	0.944453	0.62	0.777	3.40088e-06	3	MYL12A
BICDL21	1.26802e-10	0.506107	0.125	0.342	3.41643e-06	3	BICDL2
COPE	1.26835e-10	0.299093	0.304	0.679	3.41731e-06	3	COPE
ACAT11	1.39187e-10	0.466173	0.161	0.408	3.75012e-06	3	ACAT1
CAMTA11	1.39862e-10	0.464914	0.213	0.506	3.76831e-06	3	CAMTA1
MICOS131	1.47908e-10	0.279481	0.252	0.578	3.98508e-06	3	MICOS13
SDHB1	1.67112e-10	0.425134	0.198	0.475	4.5025e-06	3	SDHB
FBLIM11	1.67508e-10	0.309954	0.125	0.338	4.51316e-06	3	FBLIM1
KIF1C	1.98193e-10	0.476232	0.112	0.317	5.33992e-06	3	KIF1C
TLCD21	2.07244e-10	0.307042	0.079	0.256	5.58378e-06	3	TLCD2
MAX	2.19321e-10	0.378987	0.085	0.267	5.90915e-06	3	MAX
ATP6V1D	2.44186e-10	0.522867	0.155	0.394	6.5791e-06	3	ATP6V1D
NTHL1	2.5072e-10	0.563018	0.082	0.262	6.75516e-06	3	NTHL1
FUCA12	2.52767e-10	0.487041	0.167	0.415	6.81031e-06	3	FUCA1
FUT2	2.57626e-10	0.350077	0.082	0.261	6.94121e-06	3	FUT2
IFI35	2.61604e-10	0.334203	0.091	0.276	7.04839e-06	3	IFI35
ZFAND2B1	2.64437e-10	0.412475	0.106	0.304	7.12471e-06	3	ZFAND2B
SBDS	2.87551e-10	0.561066	0.207	0.493	7.7475e-06	3	SBDS
EDF11	3.02637e-10	0.826363	0.62	0.78	8.15394e-06	3	EDF1
SPR	3.04141e-10	0.258371	0.085	0.265	8.19446e-06	3	SPR
CBLC2	3.21641e-10	0.43843	0.116	0.319	8.66596e-06	3	CBLC
RHOC1	3.2469e-10	1.63496	0.511	0.561	8.74813e-06	3	RHOC
TMEM125	3.75768e-10	0.254376	0.079	0.253	1.01243e-05	3	TMEM125
SPINT1-AS1	4.0105e-10	0.444184	0.119	0.324	1.08055e-05	3	SPINT1-AS1
PPIC1	4.42385e-10	0.464324	0.158	0.395	1.19192e-05	3	PPIC
COX141	4.53024e-10	0.399673	0.234	0.538	1.22058e-05	3	COX14
COX6B11	5.06728e-10	0.616138	0.666	0.806	1.36528e-05	3	COX6B1
CA121	5.19225e-10	0.46023	0.207	0.482	1.39895e-05	3	CA12
IGBP11	5.2247e-10	0.683811	0.179	0.437	1.40769e-05	3	IGBP1
ALAS11	5.89014e-10	0.355531	0.082	0.256	1.58698e-05	3	ALAS1
RAB5IF1	6.22639e-10	0.485638	0.252	0.575	1.67758e-05	3	RAB5IF
MAP1LC3B1	6.65007e-10	0.472496	0.231	0.533	1.79173e-05	3	MAP1LC3B
PLEKHF2	6.74779e-10	0.345903	0.079	0.25	1.81806e-05	3	PLEKHF2
TNIP2	7.60069e-10	0.318237	0.085	0.26	2.04785e-05	3	TNIP2
ABHD51	7.81921e-10	0.321957	0.122	0.324	2.10673e-05	3	ABHD5
PDCD41	8.98139e-10	0.409273	0.28	0.617	2.41985e-05	3	PDCD4
AC008397.11	9.67527e-10	0.441993	0.137	0.35	2.60681e-05	3	AC008397.1
RHOG	1.05636e-09	0.35815	0.106	0.295	2.84615e-05	3	RHOG
PPP1CC	1.11794e-09	0.545047	0.246	0.556	3.01207e-05	3	PPP1CC
CCL281	1.29598e-09	0.310946	0.119	0.316	3.49176e-05	3	CCL28
ATG4D	1.32819e-09	0.307472	0.085	0.257	3.57854e-05	3	ATG4D
EIF4EBP2	1.39038e-09	0.717024	0.152	0.379	3.74611e-05	3	EIF4EBP2
CLTB2	1.40975e-09	1.35382	0.535	0.622	3.79829e-05	3	CLTB
LGALS3BP1	1.5889e-09	0.318993	0.249	0.556	4.28098e-05	3	LGALS3BP
ETFA1	1.59197e-09	0.396969	0.234	0.532	4.28924e-05	3	ETFA
AP2S1	1.85913e-09	0.39398	0.264	0.593	5.00905e-05	3	AP2S1
CEACAM61	1.89278e-09	1.47432	0.258	0.161	5.09972e-05	3	CEACAM6
RAC1	1.92487e-09	0.802206	0.635	0.766	5.18617e-05	3	RAC1
CAMK2N12	1.98852e-09	0.973322	0.565	0.624	5.35768e-05	3	CAMK2N1
SUCLG21	2.3111e-09	0.252744	0.24	0.537	6.22681e-05	3	SUCLG2
CYB5A1	2.60845e-09	0.42533	0.204	0.469	7.02796e-05	3	CYB5A
CTSS1	2.86961e-09	0.307674	0.28	0.609	7.73159e-05	3	CTSS
ARPC5	2.8769e-09	0.266782	0.292	0.63	7.75124e-05	3	ARPC5
GSDMB	2.89763e-09	0.329592	0.088	0.257	7.80708e-05	3	GSDMB
PFKL1	2.95987e-09	0.481772	0.225	0.508	7.97477e-05	3	PFKL
RETSAT1	3.04271e-09	0.430202	0.125	0.322	8.19798e-05	3	RETSAT
CALM3	3.4986e-09	0.309617	0.267	0.583	9.42627e-05	3	CALM3
DNM21	3.51118e-09	0.525933	0.198	0.458	9.46017e-05	3	DNM2
[truncated: 11,513 more rows]
